# Supplementary material for: Mass coral bleaching due to unprecedented marine heatwave in Papahānaumokuākea Marine National Monument (Northwestern Hawaiian Islands)
Source: PLoS One. 2017 Sep 27;12(9):e0185121. doi: 10.1371/journal.pone.0185121 (PMC5617177; doi:10.1371/journal.pone.0185121)
Supplement: S1 File — It also includes % bleaching data for 2002, 2004, 2014 and 2015 at the site and species level, as well as % coral cover data for 2014 and 2015 at the species and site level. File also includes all CRW 5kmv3 and dOISST.v2 data for each site. (ZIP) [file pone.0185121.s010.zip]

Archive with 10 entries (7 files):
- Supporting Info_Data/
- Supporting Info_Data/Couch et al. bleaching_coralcover_data_05917.xlsx
- __MACOSX/
- __MACOSX/Supporting Info_Data/
- __MACOSX/Supporting Info_Data/._Couch et al. bleaching_coralcover_data_05917.xlsx
- Supporting Info_Data/Couch et al._PMNM_5kmv3data.csv
- __MACOSX/Supporting Info_Data/._Couch et al._PMNM_5kmv3data.csv
- Supporting Info_Data/Couch et al._PMNM_dOISST.v2data.csv
- __MACOSX/Supporting Info_Data/._Couch et al._PMNM_dOISST.v2data.csv
- __MACOSX/._Supporting Info_Data
