# Supplementary material for: Mass coral bleaching due to unprecedented marine heatwave in Papahānaumokuākea Marine National Monument (Northwestern Hawaiian Islands)
Source: PLoS One. 2017 Sep 27;12(9):e0185121. doi: 10.1371/journal.pone.0185121 (PMC5617177; doi:10.1371/journal.pone.0185121)
Supplement: S1 File — It also includes % bleaching data for 2002, 2004, 2014 and 2015 at the site and species level, as well as % coral cover data for 2014 and 2015 at the species and site level. File also includes all CRW 5kmv3 and dOISST.v2 data for each site. (ZIP) [file pone.0185121.s010.zip › Supporting Info_Data/Couch et al. bleaching_coralcover_data_05917.xlsx]

## Sheet: Site Metadata
	Dates Surveyed				Region	Site Name	Habitat	Depth (m)	Latitude	Longitude
STRATIFIED-RANDOM SITES			2014-08-14		French Frigate	FFS4062	Forereef	23.1648	23.8448	166.135
			2014-08-14		French Frigate	FFS4043	Forereef	5.4864	23.8781	166.237
			2014-08-14		French Frigate	FFS4079	Forereef	10.9728	23.8741	166.305
			2014-08-16		French Frigate	FFS4042	Backreef	2.4384	23.8576	166.198
			2014-08-16		French Frigate	FFS4030	Backreef	2.7432	23.8394	166.15
			2014-08-16		French Frigate	FFS4059	Backreef	2.4384	23.8436	166.161
			2014-08-16		French Frigate	FFS4084	Forereef	16.1544	23.7856	166.244
			2014-08-19		Midway	MID4018	Backreef	2.4384	28.1965	177.385
			2014-08-19		Midway	MID4063	Forereef	14.9352	28.2023	177.319
			2014-08-19		Midway	MID4087	Forereef	24.0792	28.2167	177.31
			2014-08-19		Midway	MID4088	Backreef	2.7432	28.2028	177.418
			2014-08-20		Midway	MID4048	Forereef	23.4696	28.2518	177.322
			2014-08-20		Midway	MID4056	Forereef	9.7536	28.2801	177.368
			2014-08-20		Midway	MID4072	Forereef	16.4592	28.2739	177.342
			2014-08-20		Midway	MID4093	Backreef	1.524	28.2743	177.381
			2014-08-21		Midway	MID4041	Forereef	19.812	28.2409	177.426
			2014-08-21		Midway	MID4051	Forereef	3.6576	28.2446	177.414
			2014-08-21		Midway	MID4070	Forereef	8.5344	28.2299	177.421
			2014-08-24		Lisianski	LIS4002A	Forereef	15.5448	26.0061	173.878
			2014-08-24		Lisianski	LIS4014A	Forereef	13.4112	25.9437	173.88
			2014-08-24		Lisianski	LIS4029A	Forereef	20.7264	25.9054	173.923
			2014-08-25		Lisianski	LIS4005A	Forereef	21.6408	25.9843	174.005
			2014-08-25		Lisianski	LIS4008A	Forereef	8.8392	26.0316	174.009
			2014-08-25		Lisianski	LIS4020A	Forereef	4.8768	26.0268	173.969
			2014-08-25		Lisianski	LIS4042A	Forereef	3.3528	26.0201	173.939
			2014-08-26		Lisianski	LIS4067A	Forereef	3.9624	26.0634	173.959
			2014-08-26		Lisianski	LIS4035A	Forereef	24.384	25.9962	173.85
			2014-08-26		Lisianski	LIS4019A	Forereef	15.24	26.0199	173.876
PERMANENT SITES			2014-09-11	2015-07-30	French Frigate	FFS34	Forereef	10.3659	23.6279	-166.135
			2014-09-12	2015-07-31	French Frigate	FFS33	Backreef	9.1	23.8365	-166.267
	2002-10-02	2004-09-17	2014-09-12	2015-07-31	French Frigate	FFS30	Backreef	4.26829	23.8496	-166.297
	2002-10-02	2004-09-17	2014-09-12	2015-07-31	French Frigate	FFS32	Backreef	6.40244	23.8061	-166.231
			2014-08-15		French Frigate	FFSr11b	Backreef	19.812	23.6356	166.182
			2014-08-15		French Frigate	FFStc12	Backreef	11.2776	23.6381	166.179
	2002-09-10	2004-09-19	2014-09-11		French Frigate	FFSR29	Backreef	10.7	23.6785	-166.146
			2014-09-26		French Frigate	FFSr16	Backreef	7.6	23.851	-166.329
	2002-09-11	2004-09-16	2014-09-26		French Frigate	FFStc21	Backreef	7.3	23.847	-166.327
	2002-09-19	2004-09-28	2014-09-16	2015-08-07	Pearl and Hermes	PHR22	Backreef	2	27.7954	-175.867
	2002-09-27	2004-09-28	2014-09-16	2015-08-07	Pearl and Hermes	PHRR33	Forereef	11.5854	27.9105	-175.905
	2002-09-27	2004-09-30	2014-09-21	2015-08-08	Pearl and Hermes	PHRR44	Forereef	14.6341	27.7531	-175.949
	2002-09-28	2004-09-29	2014-09-17	2015-08-08	Pearl and Hermes	PHR32	Backreef	7.62195	27.7728	-175.94
	2002-09-28	2004-09-29	2014-09-17	2015-08-08	Pearl and Hermes	PHR31	Backreef	7.62195	27.7758	-175.973
	2002-09-26	2004-09-27	2014-09-21	2015-08-06	Pearl and Hermes	PHRtc26	Backreef	1.5	27.9578	-175.802
	2002-09-23	2004-10-01	2014-09-19	2015-08-12	Midway	MIDH21	Backreef	1.52439	28.2773	-177.366
			2014-09-19	2015-08-12	Midway	MIDr15	Backreef	0-1.0	28.2779	-177.364
			2014-09-19	2015-08-12	Midway	MIDr23-21	Backreef	0-1.0	28.2739	-177.351
	2002-09-23	2004-10-01	2014-09-18	2015-08-12	Midway	MIDtc1	Backreef	0-1.0	28.2691	-177.386
			2014-09-14	2015-08-16	Lisianski	LIS4067	Forereef	2.13415	26.0638	-173.959
			2014-09-16	2015-08-17	Lisianski	LISCourt	Forereef	3.5- 7.3	26.061	-173.955
	2002-09-29	2004-10-09	2014-09-15	2015-08-17	Lisianski	LIS12	Forereef	10.3659	26.0659	-174.002
			2014-08-25	2015-08-17	Lisianski	LIS4008-2014	Forereef	8.84146	26.0316	-174.009
			2014-09-15	2015-08-18	Lisianski	LIS18	Forereef	8.23171	26.0043	-173.994
	2002-09-30	2004-10-10	2014-09-14	2015-08-18	Lisianski	LISR10	Forereef	14.0244	25.9445	-173.953
	2002-09-30	2004-10-10	2014-09-14	2015-08-19	Lisianski	LIS10	Forereef	10.6707	25.941	-173.922
			2014-08-25	2015-08-19	Lisianski	LIS4014-2014	Forereef	13.1098	25.9437	-173.88
			2014-08-25	2015-08-19	Lisianski	LIS4019-2014	Forereef	14.6341	26.0198	-173.876

## Sheet: Permsite_coralcover_site
% Coral cover from permament transects in 2014 and 2015 taken from photoquads
Region	Site	Transect	Habitat	2015 Coral Cover	2014 Coral Cover
FFS	FFS_30	A	Backreef Shallow (0-19ft)	26.02	29.86
FFS	FFS_30	B	Backreef Shallow (0-19ft)	35.29	29.86
FFS	FFS_32	A	Backreef Shallow (0-19ft)	18.5	23.17
FFS	FFS_32	A	Backreef Shallow (0-19ft)	18.5	23.17
FFS	FFS_32	B	Backreef Shallow (0-19ft)	22.5	30.06
FFS	FFS_32	B	Backreef Shallow (0-19ft)	22.5	30.06
FFS	FFS_33	A	Backreef Moderate (20-59ft)	31.96	22.36
FFS	FFS_33	B	Backreef Moderate (20-59ft)	22.36	22.36
LIS	LIS_10	A	Foreef Moderate (20-59ft)	19.93	30.89
LIS	LIS_10	B	Foreef Moderate (20-59ft)	27.88	43.45
LIS	LIS_10	C	Foreef Moderate (20-59ft)	39.93	40.53
LIS	LIS_18	A	Foreef Moderate (20-59ft)	13.56	19.18
LIS	LIS_18	B	Foreef Moderate (20-59ft)	10.32	17.78
LIS	LIS_4067	A	Foreef Shallow (0-19ft)	0	77.14
LIS	LIS_4067	B	Foreef Shallow (0-19ft)	0	70.48
LIS	LIS_4067	C	Foreef Shallow (0-19ft)	0	64.35
LIS	LIS_COURT	A	Foreef Shallow (0-19ft)	3.47	38.68
LIS	LIS_COURT	B	Foreef Shallow (0-19ft)	5.56	48.89
LIS	LIS_COURT	C	Foreef Shallow (0-19ft)	6.52	47.94
LIS	LIS_R10	A	Foreef Moderate (20-59ft)	18.37	38.8
LIS	LIS_R10	B	Foreef Moderate (20-59ft)	17.68	25.71
MID	MID_H21	A	Backreef Shallow (0-19ft)	12.42	24.69
MID	MID_H21	B	Backreef Shallow (0-19ft)	20.89	25.96
MID	MID_H21	C	Backreef Shallow (0-19ft)	8.98	18.24
MID	MID_R15	A	Backreef Shallow (0-19ft)	29.22	38.41
MID	MID_R15	B	Backreef Shallow (0-19ft)	18.59	22.05
MID	MID_R15	C	Backreef Shallow (0-19ft)	17.33	9.82
MID	MID_R23_21	A	Backreef Shallow (0-19ft)	4.91	8.41
MID	MID_R23_21	B	Backreef Shallow (0-19ft)	13.98	24.06
MID	MID_R23_21	C	Backreef Shallow (0-19ft)	4.39	8.41
PHR	PHR_31	A	Backreef Moderate (20-59ft)	32.81	30.82
PHR	PHR_31	B	Backreef Moderate (20-59ft)	29.64	18.82
PHR	PHR_31	C	Backreef Moderate (20-59ft)	18.83	42.15
PHR	PHR_32	A	Backreef Moderate (20-59ft)	3.76	2.49
PHR	PHR_32	B	Backreef Moderate (20-59ft)	2.05	0.62
PHR	PHR_32	C	Backreef Moderate (20-59ft)	4.97	3.72
PHR	PHR_R44	A	Foreef Moderate (20-59ft)	14.02	18.77
PHR	PHR_R44	A	Foreef Moderate (20-59ft)	18.93	18.77
PHR	PHR_R44	B	Foreef Moderate (20-59ft)	7.86	12.15
PHR	PHR_R44	B	Foreef Moderate (20-59ft)	12.66	12.15
PHR	PHR_TC26	A	Backreef Shallow (0-19ft)	18.93	18.75
PHR	PHR_TC26	B	Backreef Shallow (0-19ft)	7.86	11.36
PHR	PHR_TC26	C	Backreef Shallow (0-19ft)	2.6	8.46

## Sheet: Permsite_cover_site_species
% Coral cover by species from permament transects in 2014 and 2015 taken from photoquads
Region	Site	Transect	Category	August_15 % Cover	September 2014 % Cover
FFS	FFS_30	A	Acroporacytherea	6.96	6.1
FFS	FFS_30	A	Acroporavalida	3.76	0.29
FFS	FFS_30	A	Cyphastreaocellina	0	0.29
FFS	FFS_30	A	Montiporacapitata	0.94	0.29
FFS	FFS_30	A	Poritesevermanni	0	0.29
FFS	FFS_30	A	Poriteslichen	0	3.77
FFS	FFS_30	A	Poriteslobata	18.18	17.97
FFS	FFS_30	B	Acroporacytherea	9.59	10.07
FFS	FFS_30	B	Leptastreapurpurea	0	0.35
FFS	FFS_30	B	Poritescompressa	0	0.35
FFS	FFS_30	B	Poritesevermanni	0.35	1.04
FFS	FFS_30	B	Poriteslobata	31.83	18.06
FFS	FFS_32	A	Acroporapaniculata	0	0.59
FFS	FFS_32	A	Cyphastreaocellina	0.31	0.59
FFS	FFS_32	A	Montiporacapitata	0.94	2.05
FFS	FFS_32	A	Pocilloporadamicornis	0.31	1.17
FFS	FFS_32	A	Pocilloporameandrina	0.31	0.29
FFS	FFS_32	A	Poritescompressa	6.27	3.81
FFS	FFS_32	A	Poritesevermanni	0	4.69
FFS	FFS_32	A	Poriteslobata	8.78	9.68
FFS	FFS_32	A	Poritesmonticulosa	0	0.29
FFS	FFS_32	B	Montiporacapitata	1.25	1.9
FFS	FFS_32	B	Pocilloporadamicornis	0.31	1.27
FFS	FFS_32	B	Poritescompressa	4.69	10.13
FFS	FFS_32	B	Poritesevermanni	0	0.32
FFS	FFS_32	B	Poriteslichen	0	1.58
FFS	FFS_32	B	Poriteslobata	15	14.87
FFS	FFS_33	A	Acroporacytherea	0	0.32
FFS	FFS_33	A	Montiporacapitata	0.32	1.28
FFS	FFS_33	A	Poritescompressa	11.39	2.56
FFS	FFS_33	A	Poriteslichen	9.81	10.86
FFS	FFS_33	A	Poriteslobata	9.49	7.03
FFS	FFS_33	A	Poritessolida	0	0.32
FFS	FFS_33	B	Acroporacytherea	0	0.32
FFS	FFS_33	B	Montiporacapitata	0.31	1.28
FFS	FFS_33	B	Poritescompressa	1.86	2.56
FFS	FFS_33	B	Poriteslichen	7.14	10.86
FFS	FFS_33	B	Poriteslobata	8.07	7.03
FFS	FFS_33	B	Poritessolida	0	0.32
LIS	LIS_10	A	Cyphastreaocellina	0	0.32
LIS	LIS_10	A	Montiporacapitata	1.96	2.55
LIS	LIS_10	A	Montiporapatula	0	3.18
LIS	LIS_10	A	Poritescompressa	8.17	18.79
LIS	LIS_10	A	Poriteslobata	4.9	6.05
LIS	LIS_10	B	Montiporacapitata	3.35	6.71
LIS	LIS_10	B	Montiporapatula	0	8.95
LIS	LIS_10	B	Poritescompressa	5.58	18.21
LIS	LIS_10	B	Poriteslobata	18.96	9.58
LIS	LIS_10	C	Montiporacapitata	0.99	4.32
LIS	LIS_10	C	Montiporapatula	0	1.33
LIS	LIS_10	C	Poritescompressa	34.32	19.27
LIS	LIS_10	C	Poriteslobata	4.62	15.62
LIS	LIS_18	A	Pocilloporadamicornis	0	0.68
LIS	LIS_18	A	Poriteslobata	13.56	18.49
LIS	LIS_18	B	Pocilloporadamicornis	0	0.32
LIS	LIS_18	B	Poriteslobata	10.32	17.46
LIS	LIS_4067	A	Montiporadilitata	0	77.14
LIS	LIS_4067	B	Montiporadilitata	0	70.48
LIS	LIS_4067	C	Montiporacapitata	0	1.26
LIS	LIS_4067	C	Montiporadilitata	0	63.09
LIS	LIS_COURT	A	Montiporacapitata	3.15	12.26
LIS	LIS_COURT	A	Montiporadilitata	0	22.33
LIS	LIS_COURT	A	Montiporapatula	0.32	3.14
LIS	LIS_COURT	A	Pocilloporadamicornis	0	0.31
LIS	LIS_COURT	A	Pocilloporameandrina	0	0.63
LIS	LIS_COURT	B	Montiporacapitata	5.56	7.62
LIS	LIS_COURT	B	Montiporadilitata	0	41.26
LIS	LIS_COURT	C	Cyphastreaocellina	0	0.32
LIS	LIS_COURT	C	Montiporacapitata	6.52	11.43
LIS	LIS_COURT	C	Montiporadilitata	0	34.92
LIS	LIS_COURT	C	Montiporapatula	0	0.63
LIS	LIS_COURT	C	Pocilloporadamicornis	0	0.32
LIS	LIS_COURT	C	Pocilloporaligulata	0	0.32
LIS	LIS_R10	A	Montiporacapitata	13.61	11.36
LIS	LIS_R10	A	Montiporapatula	0.34	4.42
LIS	LIS_R10	A	Pocilloporameandrina	0	1.26
LIS	LIS_R10	A	Poritescompressa	0.68	16.09
LIS	LIS_R10	A	Poriteslobata	3.74	5.36
LIS	LIS_R10	A	Poritessolida	0	0.32
LIS	LIS_R10	B	Cyphastreaocellina	0.32	0.63
LIS	LIS_R10	B	Montiporacapitata	4.82	3.13
LIS	LIS_R10	B	Montiporapatula	0.32	5.64
LIS	LIS_R10	B	Pocilloporameandrina	0	1.25
LIS	LIS_R10	B	Poritescompressa	0.96	13.48
LIS	LIS_R10	B	Poriteslobata	11.26	1.25
LIS	LIS_R10	B	Poritessolida	0	0.31
MID	MID_H21	A	Montiporacapitata	4.78	20
MID	MID_H21	A	Montiporaflabellata	7.64	4.69
MID	MID_H21	B	Montiporacapitata	3.16	9.62
MID	MID_H21	B	Montiporaflabellata	17.72	16.03
MID	MID_H21	B	Pocilloporadamicornis	0	0.32
MID	MID_H21	C	Montiporacapitata	5.88	16.61
MID	MID_H21	C	Montiporaflabellata	3.1	1.3
MID	MID_H21	C	Pocilloporadamicornis	0	0.33
MID	MID_R15	A	Montiporaflabellata	28.9	37.78
MID	MID_R15	A	Pocilloporadamicornis	0	0.32
MID	MID_R15	A	Pocilloporaligulata	0	0.32
MID	MID_R15	B	Montiporaflabellata	17.63	21.74
MID	MID_R15	B	Pocilloporadamicornis	0.32	0.31
MID	MID_R15	C	Montiporaflabellata	17.33	9.51
MID	MID_R15	C	Pocilloporadamicornis	0	0.31
MID	MID_R23_21	A	Montiporaflabellata	4.91	8.41
MID	MID_R23_21	B	Montiporacapitata	0	3.13
MID	MID_R23_21	B	Montiporaflabellata	12.54	20.94
MID	MID_R23_21	C	Montiporaflabellata	4.39	8.41
PHR	PHR_31	A	Montiporacapitata	32.18	30.19
PHR	PHR_31	A	Montiporaflabellata	0	0.63
PHR	PHR_31	A	Poriteslobata	0.32	0.32
PHR	PHR_31	B	Montiporacapitata	28.66	18.82
PHR	PHR_31	C	Montiporacapitata	18.83	42.15
PHR	PHR_32	A	Pocilloporaligulata	3.76	2.49
PHR	PHR_32	B	Pocilloporaligulata	2.05	0.62
PHR	PHR_32	C	Pocilloporadamicornis	0	0.34
PHR	PHR_32	C	Pocilloporaligulata	4.66	3.04
PHR	PHR_32	C	Poritesbrighami	0	0.34
PHR	PHR_R44	A	Poriteslobata	0	18.77
PHR	PHR_R44	A	Poriteslobata	14.02	18.77
PHR	PHR_R44	B	Poritesbrighami	0	0.31
PHR	PHR_R44	B	Poritesbrighami	0	0.31
PHR	PHR_R44	B	Poriteslobata	0	11.84
PHR	PHR_R44	B	Poriteslobata	12.66	11.84
PHR	PHR_TC26	A	Montiporacapitata	18.93	14.38
PHR	PHR_TC26	A	Montiporaflabellata	0	4.38
PHR	PHR_TC26	B	Montiporacapitata	7.86	7.26
PHR	PHR_TC26	B	Montiporaflabellata	0	3.47
PHR	PHR_TC26	B	Poritessolida	0	0.63
PHR	PHR_TC26	C	Montiporacapitata	2.6	4.39
PHR	PHR_TC26	C	Montiporaflabellata	0	3.76
PHR	PHR_TC26	C	Pocilloporameandrina	0	0.31

## Sheet: Bleaching_020414
% bleaching (proportion of colonies that bleached more than 75%) at permament sites in 2002, 2004 and 2014
Year	Region	Site	Species	Total	BL
2002	LIS	LIS_R10	Montiporid	194	123
2002	LIS	LIS_R10	Cyphastrea/Leptastrea	35	18
2002	LIS	LIS_R10	Pocilloporid	17	7
2002	LIS	LIS_R10	Porites	158	0
2002	LIS	LIS_10	Montiporid	44	0
2002	LIS	LIS_10	Cyphastrea/Leptastrea	9	0
2002	LIS	LIS_10	Pocilloporid	29	0
2002	LIS	LIS_10	Porites	70	1
2002	LIS	LIS_12	Montiporid	0	0
2002	LIS	LIS_12	Cyphastrea/Leptastrea	65	0
2002	LIS	LIS_12	Pocilloporid	13	1
2002	LIS	LIS_12	Porites	27	7
2002	PHR	PHR_R42	Pocilloporids	77	14
2002	PHR	PHR_TC26	P.damicornis	17	17
2002	PHR	PHR_TC26	M.capitata	40	40
2002	PHR	PHR_TC26	M.turgescens	46	27
2002	PHR	PHR_TC26	Cyphastrea/Leptastrea	20	12
2002	PHR	PHR_TC26	Porites	0	0
2002	PHR	PHR_31	M.capitata	52	52
2002	PHR	PHR_31	M.turgescens	25	25
2002	PHR	PHR_31	Pocilloporids	13	13
2002	PHR	PHR_31	Cyphastrea/Leptastrea	4	4
2002	PHR	PHR_31	Porites	0	0
2002	PHR	PHR_32	Montiporid	0	0
2002	PHR	PHR_32	Cyphastrea/Leptastrea	1	0
2002	PHR	PHR_32	Pocilloporids	58	58
2002	PHR	PHR_32	Porites	0	0
2002	FFS	FFS_30	Montiporid	100	0
2002	FFS	FFS_30	Cyphastrea/Leptastrea	5	0
2002	FFS	FFS_30	Pocilloporids	10	0
2002	FFS	FFS_30	Porites	40	0
2002	FFS	FFS_32	Montiporid	40	0
2002	FFS	FFS_32	Cyphastrea/Leptastrea	5	0
2002	FFS	FFS_32	Pocilloporids	50	0
2002	FFS	FFS_32	Porites	60	0
2002	MID	MID_H21	Pocilloporid	10	10
2002	MID	MID_H21	M.capitata	41	41
2002	MID	MID_H21	M.turgescens	66	9
2002	MID	MID_H21	Cyphastrea/Leptastrea	0	0
2002	MID	MID_H21	Porites	0	0
2002	MID	MID_TC1	M.capitata	4	4
2002	MID	MID_TC1	M.turgescens	17	17
2002	MID	MID_TC1	Cyphastrea/Leptastrea	0	0
2002	MID	MID_TC1	Porites	0	0
2002	MID	MID_TC1	Pocilloporid	0	0
2002	FFS	FFS_TC12	Montiporid	0	0
2002	FFS	FFS_TC12	Cyphastrea/Leptastrea	0	0
2002	FFS	FFS_TC12	Pocilloporids	0	0
2002	FFS	FFS_TC12	Porites	10	0
2002	FFS	FFS_TC12	Acropora	70	0
2002	FFS	FFS_TC21	Montiporid	0	0
2002	FFS	FFS_TC21	Cyphastrea/Leptastrea	0	0
2002	FFS	FFS_TC21	Pocilloporids	0	0
2002	FFS	FFS_TC21	Porites	5	0
2002	FFS	FFS_R29	Acropora	100	0
2002	FFS	FFS_R29	Montiporid	80	0
2002	FFS	FFS_R29	Cyphastrea/Leptastrea	10	0
2002	FFS	FFS_R29	Pocilloporids	20	0
2002	FFS	FFS_R29	Porites	50	0
2002	PHR	PHR_R44	Montiporid	9	0
2002	PHR	PHR_R44	Cyphastrea/Leptastrea	3	0
2002	PHR	PHR_R44	Pocilloporids	3	0
2002	PHR	PHR_R44	Porites	318	32
2002	PHR	PHR_22	Montiporid	0	0
2002	PHR	PHR_22	Cyphastrea/Leptastrea	9	0
2002	PHR	PHR_22	Pocilloporids	17	17
2002	PHR	PHR_22	Porites	7	0
2004	FFS	FFS_34	Acropora	0	0
2004	FFS	FFS_34	Montiporacapitata	0	0
2004	FFS	FFS_34	Montiporapatula	1	0
2004	FFS	FFS_34	Montiporaflabellata	0	0
2004	FFS	FFS_34	Montiporaturgescens	0	0
2004	FFS	FFS_34	Montiporaincrassata	0	0
2004	FFS	FFS_34	Pavonaduerdeni	2	0
2004	FFS	FFS_34	Pavonavarians	0	0
2004	FFS	FFS_34	Cyphastreaocellina	0	0
2004	FFS	FFS_34	Leptastreapurpurea	0	0
2004	FFS	FFS_34	Fungiascutaria	0	0
2004	FFS	FFS_34	Pocilloporadamicornis	0	0
2004	FFS	FFS_34	Pocilloporaeydouxi	2	0
2004	FFS	FFS_34	Pocilloporaligulata	0	0
2004	FFS	FFS_34	Pocilloporameandrina	45	0
2004	FFS	FFS_34	Pocilloporacapitata	0	0
2004	FFS	FFS_34	Poritesbrighami	0	0
2004	FFS	FFS_34	Poritescompressa	0	0
2004	FFS	FFS_34	Poritesevermanni	0	0
2004	FFS	FFS_34	Poriteslobata	88	0
2004	FFS	FFS_34	Psammacorastellata	1	0
2004	FFS	FFS_30	Acropora	55	0
2004	FFS	FFS_30	Montiporacapitata	7	0
2004	FFS	FFS_30	Montiporapatula	3	0
2004	FFS	FFS_30	Montiporaflabellata	0	0
2004	FFS	FFS_30	Montiporaturgescens	0	0
2004	FFS	FFS_30	Montiporaincrassata	0	0
2004	FFS	FFS_30	Pavonaduerdeni	9	0
2004	FFS	FFS_30	Pavonavarians	0	0
2004	FFS	FFS_30	Cyphastreaocellina	1	0
2004	FFS	FFS_30	Leptastreapurpurea	0	0
2004	FFS	FFS_30	Fungiascutaria	0	0
2004	FFS	FFS_30	Pocilloporadamicornis	1	0
2004	FFS	FFS_30	Pocilloporaeydouxi	2	0
2004	FFS	FFS_30	Pocilloporaligulata	0	0
2004	FFS	FFS_30	Pocilloporameandrina	4	0
2004	FFS	FFS_30	Pocilloporacapitata	0	0
2004	FFS	FFS_30	Poritesbrighami	0	0
2004	FFS	FFS_30	Poritescompressa	5	0
2004	FFS	FFS_30	Poritesevermanni	5	0
2004	FFS	FFS_30	Poriteslobata	38	0
2004	FFS	FFS_30	Psammacorastellata	0	0
2004	FFS	FFS_32	Acropora	0	0
2004	FFS	FFS_32	Montiporacapitata	9	0
2004	FFS	FFS_32	Montiporapatula	2	0
2004	FFS	FFS_32	Montiporaflabellata	0	0
2004	FFS	FFS_32	Montiporaturgescens	0	0
2004	FFS	FFS_32	Montiporaincrassata	0	0
2004	FFS	FFS_32	Pavonaduerdeni	1	0
2004	FFS	FFS_32	Pavonavarians	0	0
2004	FFS	FFS_32	Cyphastreaocellina	18	0
2004	FFS	FFS_32	Leptastreapurpurea	3	0
2004	FFS	FFS_32	Fungiascutaria	0	0
2004	FFS	FFS_32	Pocilloporadamicornis	12	0
2004	FFS	FFS_32	Pocilloporaeydouxi	1	0
2004	FFS	FFS_32	Pocilloporaligulata	2	0
2004	FFS	FFS_32	Pocilloporameandrina	2	0
2004	FFS	FFS_32	Pocilloporacapitata	0	0
2004	FFS	FFS_32	Poritesbrighami	0	0
2004	FFS	FFS_32	Poritescompressa	56	0
2004	FFS	FFS_32	Poritesevermanni	11	0
2004	FFS	FFS_32	Poriteslobata	67	0
2004	FFS	FFS_32	Psammacorastellata	0	0
2004	LIS	LIS_12	Acropora	0	0
2004	LIS	LIS_12	Montiporacapitata	2	0
2004	LIS	LIS_12	Montiporapatula	1	0
2004	LIS	LIS_12	Montiporaflabellata	0	0
2004	LIS	LIS_12	Montiporaturgescens	0	0
2004	LIS	LIS_12	Pavonaduerdeni	0	0
2004	LIS	LIS_12	Pavonavarians	0	0
2004	LIS	LIS_12	Pavonamaldivensis	0	0
2004	LIS	LIS_12	Cyphastreaocellina	41	0
2004	LIS	LIS_12	Leptastreapurpurea	0	0
2004	LIS	LIS_12	Fungiascutaria	0	0
2004	LIS	LIS_12	Pocilloporadamicornis	4	4
2004	LIS	LIS_12	Pocilloporaeydouxi	0	0
2004	LIS	LIS_12	Pocilloporaligulata	0	0
2004	LIS	LIS_12	Pocilloporameandrina	0	0
2004	LIS	LIS_12	Pocilloporacapitata	0	0
2004	LIS	LIS_12	Poritesbrighami	0	0
2004	LIS	LIS_12	Poritescompressa	15	1
2004	LIS	LIS_12	Poritesevermanni	8	4
2004	LIS	LIS_12	Poriteslobata	8	2
2004	LIS	LIS_12	Psammocorastellata	9	0
2004	LIS	LIS_10	Acropora	0	0
2004	LIS	LIS_10	Montiporacapitata	20	0
2004	LIS	LIS_10	Montiporapatula	34	27
2004	LIS	LIS_10	Montiporaflabellata	0	0
2004	LIS	LIS_10	Montiporaturgescens	0	0
2004	LIS	LIS_10	Pavonaduerdeni	4	0
2004	LIS	LIS_10	Pavonavarians	2	0
2004	LIS	LIS_10	Pavonamaldivensis	4	0
2004	LIS	LIS_10	Cyphastreaocellina	1	0
2004	LIS	LIS_10	Leptastreapurpurea	0	0
2004	LIS	LIS_10	Fungiascutaria	0	0
2004	LIS	LIS_10	Pocilloporadamicornis	13	3
2004	LIS	LIS_10	Pocilloporaeydouxi	0	0
2004	LIS	LIS_10	Pocilloporaligulata	0	0
2004	LIS	LIS_10	Pocilloporameandrina	4	0
2004	LIS	LIS_10	Pocilloporacapitata	0	0
2004	LIS	LIS_10	Poritesbrighami	0	0
2004	LIS	LIS_10	Poritescompressa	8	1
2004	LIS	LIS_10	Poritesevermanni	6	3
2004	LIS	LIS_10	Poriteslobata	1	0
2004	LIS	LIS_10	Psammocorastellata	0	0
2004	LIS	LIS_R10	Acropora	0	0
2004	LIS	LIS_R10	Montiporacapitata	54	2
2004	LIS	LIS_R10	Montiporapatula	79	34
2004	LIS	LIS_R10	Montiporaflabellata	0	0
2004	LIS	LIS_R10	Montiporaturgescens	0	0
2004	LIS	LIS_R10	Pavonaduerdeni	7	0
2004	LIS	LIS_R10	Pavonavarians	0	0
2004	LIS	LIS_R10	Pavonamaldivensis	1	0
2004	LIS	LIS_R10	Cyphastreaocellina	25	0
2004	LIS	LIS_R10	Leptastreapurpurea	1	0
2004	LIS	LIS_R10	Fungiascutaria	3	0
2004	LIS	LIS_R10	Pocilloporadamicornis	15	2
2004	LIS	LIS_R10	Pocilloporaeydouxi	0	0
2004	LIS	LIS_R10	Pocilloporaligulata	0	0
2004	LIS	LIS_R10	Pocilloporameandrina	3	0
2004	LIS	LIS_R10	Pocilloporacapitata	0	0
2004	LIS	LIS_R10	Poritesbrighami	0	0
2004	LIS	LIS_R10	Poritescompressa	8	2
2004	LIS	LIS_R10	Poritesevermanni	12	3
2004	LIS	LIS_R10	Poriteslobata	9	1
2004	LIS	LIS_R10	Psammocorastellata	0	0
2004	LIS	LIS_18	Acropora	0	0
2004	LIS	LIS_18	Montiporacapitata	1	0
2004	LIS	LIS_18	Montiporapatula	0	0
2004	LIS	LIS_18	Montiporaflabellata	0	0
2004	LIS	LIS_18	Montiporaturgescens	0	0
2004	LIS	LIS_18	Pavonaduerdeni	0	0
2004	LIS	LIS_18	Pavonavarians	0	0
2004	LIS	LIS_18	Pavonamaldivensis	0	0
2004	LIS	LIS_18	Cyphastreaocellina	4	0
2004	LIS	LIS_18	Leptastreapurpurea	0	0
2004	LIS	LIS_18	Fungiascutaria	0	0
2004	LIS	LIS_18	Pocilloporadamicornis	28	16
2004	LIS	LIS_18	Pocilloporaeydouxi	1	0
2004	LIS	LIS_18	Pocilloporaligulata	0	0
2004	LIS	LIS_18	Pocilloporameandrina	2	1
2004	LIS	LIS_18	Pocilloporacapitata	0	0
2004	LIS	LIS_18	Poritesbrighami	0	0
2004	LIS	LIS_18	Poritescompressa	1	0
2004	LIS	LIS_18	Poritesevermanni	38	28
2004	LIS	LIS_18	Poriteslobata	17	0
2004	LIS	LIS_18	Psammocorastellata	3	0
2004	PHR	PHR_R39	Acropora	0	0
2004	PHR	PHR_R39	Montiporacapitata	0	0
2004	PHR	PHR_R39	Montiporapatula	1	0
2004	PHR	PHR_R39	Montiporaflabellata	0	0
2004	PHR	PHR_R39	Montiporaturgescens	0	0
2004	PHR	PHR_R39	Pavonaduerdeni	1	0
2004	PHR	PHR_R39	Pavonavarians	0	0
2004	PHR	PHR_R39	Cyphastreaocellina	6	0
2004	PHR	PHR_R39	Leptastreapurpurea	1	0
2004	PHR	PHR_R39	Fungiascutaria	4	0
2004	PHR	PHR_R39	Cycloserissp.	3	0
2004	PHR	PHR_R39	Pocilloporadamicornis	0	0
2004	PHR	PHR_R39	Pocilloporaeydouxi	0	0
2004	PHR	PHR_R39	Pocilloporaligulata	0	0
2004	PHR	PHR_R39	Pocilloporameandrina	13	0
2004	PHR	PHR_R39	Pocilloporacapitata	0	0
2004	PHR	PHR_R39	Poritesbrighami	0	0
2004	PHR	PHR_R39	Poritescompressa	0	0
2004	PHR	PHR_R39	Poritesevermanni	1	0
2004	PHR	PHR_R39	Poriteslobata	56	0
2004	PHR	PHR_R39	Psammacorastellata	0	0
2004	PHR	PHR_R42	Acropora	0	0
2004	PHR	PHR_R42	Montiporacapitata	0	0
2004	PHR	PHR_R42	Montiporapatula	0	0
2004	PHR	PHR_R42	Montiporaflabellata	0	0
2004	PHR	PHR_R42	Montiporaturgescens	0	0
2004	PHR	PHR_R42	Pavonaduerdeni	0	0
2004	PHR	PHR_R42	Pavonavarians	0	0
2004	PHR	PHR_R42	Cyphastreaocellina	0	0
2004	PHR	PHR_R42	Leptastreapurpurea	69	0
2004	PHR	PHR_R42	Fungiascutaria	1	0
2004	PHR	PHR_R42	Cycloserissp.	0	0
2004	PHR	PHR_R42	Pocilloporadamicornis	0	0
2004	PHR	PHR_R42	Pocilloporaeydouxi	2	1
2004	PHR	PHR_R42	Pocilloporaligulata	0	0
2004	PHR	PHR_R42	Pocilloporameandrina	98	29
2004	PHR	PHR_R42	Pocilloporacapitata	0	0
2004	PHR	PHR_R42	Poritesbrighami	0	0
2004	PHR	PHR_R42	Poritescompressa	0	0
2004	PHR	PHR_R42	Poritesevermanni	0	0
2004	PHR	PHR_R42	Poriteslobata	77	0
2004	PHR	PHR_R42	Psammacorastellata	4	0
2004	PHR	PHR_TC26	Acropora	0	0
2004	PHR	PHR_TC26	Montiporacapitata	24	24
2004	PHR	PHR_TC26	Montiporapatula	0	0
2004	PHR	PHR_TC26	Montiporaflabellata	57	0
2004	PHR	PHR_TC26	Montiporaturgescens	29	24
2004	PHR	PHR_TC26	Pavonaduerdeni	0	0
2004	PHR	PHR_TC26	Pavonavarians	0	0
2004	PHR	PHR_TC26	Cyphastreaocellina	0	0
2004	PHR	PHR_TC26	Leptastreapurpurea	0	0
2004	PHR	PHR_TC26	Fungiascutaria	2	0
2004	PHR	PHR_TC26	Cycloserissp.	0	0
2004	PHR	PHR_TC26	Pocilloporadamicornis	19	9
2004	PHR	PHR_TC26	Pocilloporaeydouxi	0	0
2004	PHR	PHR_TC26	Pocilloporaligulata	0	0
2004	PHR	PHR_TC26	Pocilloporameandrina	9	7
2004	PHR	PHR_TC26	Pocilloporacapitata	0	0
2004	PHR	PHR_TC26	Poritesbrighami	0	0
2004	PHR	PHR_TC26	Poritescompressa	0	0
2004	PHR	PHR_TC26	Poritesevermanni	0	0
2004	PHR	PHR_TC26	Poriteslobata	0	0
2004	PHR	PHR_TC26	Psammacorastellata	0	0
2004	PHR	PHR_31	Acropora	0	0
2004	PHR	PHR_31	Montiporacapitata	46	37
2004	PHR	PHR_31	Montiporapatula	1	1
2004	PHR	PHR_31	Montiporaflabellata	24	1
2004	PHR	PHR_31	Montiporaturgescens	2	2
2004	PHR	PHR_31	Pavonaduerdeni	0	0
2004	PHR	PHR_31	Pavonavarians	0	0
2004	PHR	PHR_31	Cyphastreaocellina	10	3
2004	PHR	PHR_31	Leptastreapurpurea	3	0
2004	PHR	PHR_31	Fungiascutaria	0	0
2004	PHR	PHR_31	Cycloserissp.	0	0
2004	PHR	PHR_31	Pocilloporadamicornis	49	14
2004	PHR	PHR_31	Pocilloporaeydouxi	0	0
2004	PHR	PHR_31	Pocilloporaligulata	0	0
2004	PHR	PHR_31	Pocilloporameandrina	146	100
2004	PHR	PHR_31	Pocilloporacapitata	0	0
2004	PHR	PHR_31	Poritesbrighami	0	0
2004	PHR	PHR_31	Poritescompressa	0	0
2004	PHR	PHR_31	Poritesevermanni	0	0
2004	PHR	PHR_31	Poriteslobata	0	0
2004	PHR	PHR_31	Psammacorastellata	0	0
2004	PHR	PHR_32	Acropora	0	0
2004	PHR	PHR_32	Montiporacapitata	0	0
2004	PHR	PHR_32	Montiporapatula	0	0
2004	PHR	PHR_32	Montiporaflabellata	0	0
2004	PHR	PHR_32	Montiporaturgescens	0	0
2004	PHR	PHR_32	Pavonaduerdeni	0	0
2004	PHR	PHR_32	Pavonavarians	0	0
2004	PHR	PHR_32	Cyphastreaocellina	0	0
2004	PHR	PHR_32	Leptastreapurpurea	0	0
2004	PHR	PHR_32	Fungiascutaria	0	0
2004	PHR	PHR_32	Cycloserissp.	0	0
2004	PHR	PHR_32	Pocilloporadamicornis	3	2
2004	PHR	PHR_32	Pocilloporaeydouxi	0	0
2004	PHR	PHR_32	Pocilloporaligulata	0	0
2004	PHR	PHR_32	Pocilloporameandrina	123	92
2004	PHR	PHR_32	Pocilloporacapitata	0	0
2004	PHR	PHR_32	Poritesbrighami	0	0
2004	PHR	PHR_32	Poritescompressa	0	0
2004	PHR	PHR_32	Poritesevermanni	0	0
2004	PHR	PHR_32	Poriteslobata	0	0
2004	PHR	PHR_32	Psammacorastellata	0	0
2004	MID	MID_TC1	Acropora	0	0
2004	MID	MID_TC1	Montiporacapitata	3	3
2004	MID	MID_TC1	Montiporapatula	0	0
2004	MID	MID_TC1	Montiporaflabellata	17	0
2004	MID	MID_TC1	Montiporaturgescens	5	3
2004	MID	MID_TC1	Pavonaduerdeni	0	0
2004	MID	MID_TC1	Pavonavarians	0	0
2004	MID	MID_TC1	Cyphastreaocellina	0	0
2004	MID	MID_TC1	Leptastreapurpurea	0	0
2004	MID	MID_TC1	Fungiascutaria	0	0
2004	MID	MID_TC1	Pocilloporadamicornis	0	0
2004	MID	MID_TC1	Pocilloporaeydouxi	0	0
2004	MID	MID_TC1	Pocilloporaligulata	0	0
2004	MID	MID_TC1	Pocilloporameandrina	0	0
2004	MID	MID_TC1	Pocilloporacapitata	0	0
2004	MID	MID_TC1	Poritesbrighami	0	0
2004	MID	MID_TC1	Poritescompressa	0	0
2004	MID	MID_TC1	Poritesevermanni	0	0
2004	MID	MID_TC1	Poriteslobata	0	0
2004	MID	MID_TC1	Psammacorastellata	0	0
2004	MID	MID_H21	Acropora	0	0
2004	MID	MID_H21	Montiporacapitata	15	15
2004	MID	MID_H21	Montiporapatula	0	0
2004	MID	MID_H21	Montiporaflabellata	51	5
2004	MID	MID_H21	Montiporaturgescens	10	7
2004	MID	MID_H21	Pavonaduerdeni	0	0
2004	MID	MID_H21	Pavonavarians	0	0
2004	MID	MID_H21	Cyphastreaocellina	0	0
2004	MID	MID_H21	Leptastreapurpurea	0	0
2004	MID	MID_H21	Fungiascutaria	0	0
2004	MID	MID_H21	Pocilloporadamicornis	0	0
2004	MID	MID_H21	Pocilloporaeydouxi	0	0
2004	MID	MID_H21	Pocilloporaligulata	0	0
2004	MID	MID_H21	Pocilloporameandrina	1	0
2004	MID	MID_H21	Pocilloporacapitata	0	0
2004	MID	MID_H21	Poritesbrighami	0	0
2004	MID	MID_H21	Poritescompressa	0	0
2004	MID	MID_H21	Poritesevermanni	0	0
2004	MID	MID_H21	Poriteslobata	0	0
2004	MID	MID_H21	Psammacorastellata	0	0
2004	FFS	FFS_TC21	Acropora	47	0
2004	FFS	FFS_TC21	Montiporacapitata	2	0
2004	FFS	FFS_TC21	Montiporapatula	4	0
2004	FFS	FFS_TC21	Montiporaflabellata	0	0
2004	FFS	FFS_TC21	Montiporaturgescens	0	0
2004	FFS	FFS_TC21	Montiporaincrassata	0	0
2004	FFS	FFS_TC21	Pavonaduerdeni	13	0
2004	FFS	FFS_TC21	Pavonavarians	0	0
2004	FFS	FFS_TC21	Cyphastreaocellina	0	0
2004	FFS	FFS_TC21	Leptastreapurpurea	0	0
2004	FFS	FFS_TC21	Fungiascutaria	0	0
2004	FFS	FFS_TC21	Pocilloporadamicornis	0	0
2004	FFS	FFS_TC21	Pocilloporaeydouxi	0	0
2004	FFS	FFS_TC21	Pocilloporaligulata	7	0
2004	FFS	FFS_TC21	Pocilloporameandrina	3	0
2004	FFS	FFS_TC21	Pocilloporacapitata	0	0
2004	FFS	FFS_TC21	Poritesbrighami	0	0
2004	FFS	FFS_TC21	Poritescompressa	1	0
2004	FFS	FFS_TC21	Poritesevermanni	3	0
2004	FFS	FFS_TC21	Poriteslobata	30	0
2004	FFS	FFS_TC21	Psammacorastellata	0	0
2004	FFS	FFS_TC12	Acropora	95	0
2004	FFS	FFS_TC12	Montiporacapitata	1	0
2004	FFS	FFS_TC12	Montiporapatula	0	0
2004	FFS	FFS_TC12	Montiporaflabellata	0	0
2004	FFS	FFS_TC12	Montiporaturgescens	0	0
2004	FFS	FFS_TC12	Montiporaincrassata	0	0
2004	FFS	FFS_TC12	Pavonaduerdeni	0	0
2004	FFS	FFS_TC12	Pavonavarians	0	0
2004	FFS	FFS_TC12	Cyphastreaocellina	0	0
2004	FFS	FFS_TC12	Leptastreapurpurea	0	0
2004	FFS	FFS_TC12	Fungiascutaria	0	0
2004	FFS	FFS_TC12	Pocilloporadamicornis	0	0
2004	FFS	FFS_TC12	Pocilloporaeydouxi	0	0
2004	FFS	FFS_TC12	Pocilloporaligulata	0	0
2004	FFS	FFS_TC12	Pocilloporameandrina	0	0
2004	FFS	FFS_TC12	Pocilloporacapitata	0	0
2004	FFS	FFS_TC12	Poritesbrighami	0	0
2004	FFS	FFS_TC12	Poritescompressa	0	0
2004	FFS	FFS_TC12	Poritesevermanni	0	0
2004	FFS	FFS_TC12	Poriteslobata	14	0
2004	FFS	FFS_TC12	Psammacorastellata	0	0
2004	FFS	FFS_R29	Acropora	0	0
2004	FFS	FFS_R29	Montiporacapitata	0	0
2004	FFS	FFS_R29	Montiporapatula	2	0
2004	FFS	FFS_R29	Montiporaflabellata	0	0
2004	FFS	FFS_R29	Montiporaturgescens	0	0
2004	FFS	FFS_R29	Montiporaincrassata	0	0
2004	FFS	FFS_R29	Pavonaduerdeni	8	0
2004	FFS	FFS_R29	Pavonavarians	0	0
2004	FFS	FFS_R29	Cyphastreaocellina	43	0
2004	FFS	FFS_R29	Leptastreapurpurea	2	0
2004	FFS	FFS_R29	Fungiascutaria	0	0
2004	FFS	FFS_R29	Pocilloporadamicornis	49	25
2004	FFS	FFS_R29	Pocilloporaeydouxi	0	0
2004	FFS	FFS_R29	Pocilloporaligulata	0	0
2004	FFS	FFS_R29	Pocilloporameandrina	5	2
2004	FFS	FFS_R29	Pocilloporacapitata	0	0
2004	FFS	FFS_R29	Poritesbrighami	0	0
2004	FFS	FFS_R29	Poritescompressa	4	0
2004	FFS	FFS_R29	Poritesevermanni	10	0
2004	FFS	FFS_R29	Poriteslobata	50	0
2004	FFS	FFS_R29	Psammacorastellata	0	0
2004	PHR	PHR_R44	Acropora	0	0
2004	PHR	PHR_R44	Montiporacapitata	2	0
2004	PHR	PHR_R44	Montiporapatula	0	0
2004	PHR	PHR_R44	Montiporaflabellata	0	0
2004	PHR	PHR_R44	Montiporaturgescens	0	0
2004	PHR	PHR_R44	Pavonaduerdeni	2	0
2004	PHR	PHR_R44	Pavonavarians	0	0
2004	PHR	PHR_R44	Cyphastreaocellina	0	0
2004	PHR	PHR_R44	Leptastreapurpurea	0	0
2004	PHR	PHR_R44	Fungiascutaria	0	0
2004	PHR	PHR_R44	Cycloserissp.	0	0
2004	PHR	PHR_R44	Pocilloporadamicornis	0	0
2004	PHR	PHR_R44	Pocilloporaeydouxi	0	0
2004	PHR	PHR_R44	Pocilloporaligulata	0	0
2004	PHR	PHR_R44	Pocilloporameandrina	7	0
2004	PHR	PHR_R44	Pocilloporacapitata	0	0
2004	PHR	PHR_R44	Poritesbrighami	0	0
2004	PHR	PHR_R44	Poritescompressa	0	0
2004	PHR	PHR_R44	Poritesevermanni	1	0
2004	PHR	PHR_R44	Poriteslobata	244	10
2004	PHR	PHR_R44	Psammacorastellata	0	0
2004	PHR	PHR_R33	Acropora	0	0
2004	PHR	PHR_R33	Montiporacapitata	0	0
2004	PHR	PHR_R33	Montiporapatula	0	0
2004	PHR	PHR_R33	Montiporaflabellata	0	0
2004	PHR	PHR_R33	Montiporaturgescens	0	0
2004	PHR	PHR_R33	Pavonaduerdeni	0	0
2004	PHR	PHR_R33	Pavonavarians	0	0
2004	PHR	PHR_R33	Cyphastreaocellina	0	0
2004	PHR	PHR_R33	Leptastreapurpurea	2	0
2004	PHR	PHR_R33	Fungiascutaria	20	0
2004	PHR	PHR_R33	Cycloserissp.	0	0
2004	PHR	PHR_R33	Pocilloporadamicornis	0	0
2004	PHR	PHR_R33	Pocilloporaeydouxi	5	0
2004	PHR	PHR_R33	Pocilloporaligulata	0	0
2004	PHR	PHR_R33	Pocilloporameandrina	0	0
2004	PHR	PHR_R33	Pocilloporacapitata	8	3
2004	PHR	PHR_R33	Poritesbrighami	0	0
2004	PHR	PHR_R33	Poritescompressa	0	0
2004	PHR	PHR_R33	Poritesevermanni	3	0
2004	PHR	PHR_R33	Poriteslobata	0	0
2004	PHR	PHR_R33	Psammacorastellata	59	0
2004	FFS	FFS_33	Acropora	1	0
2004	FFS	FFS_33	Montiporacapitata	10	0
2004	FFS	FFS_33	Montiporapatula	4	0
2004	FFS	FFS_33	Montiporaflabellata	0	0
2004	FFS	FFS_33	Montiporaturgescens	0	0
2004	FFS	FFS_33	Montiporaincrassata	0	0
2004	FFS	FFS_33	Pavonaduerdeni	2	0
2004	FFS	FFS_33	Pavonavarians	0	0
2004	FFS	FFS_33	Cyphastreaocellina	1	0
2004	FFS	FFS_33	Leptastreapurpurea	0	0
2004	FFS	FFS_33	Fungiascutaria	0	0
2004	FFS	FFS_33	Pocilloporadamicornis	6	0
2004	FFS	FFS_33	Pocilloporaeydouxi	1	0
2004	FFS	FFS_33	Pocilloporaligulata	1	0
2004	FFS	FFS_33	Pocilloporameandrina	10	0
2004	FFS	FFS_33	Pocilloporacapitata	0	0
2004	FFS	FFS_33	Poritesbrighami	3	0
2004	FFS	FFS_33	Poritescompressa	25	0
2004	FFS	FFS_33	Poritesevermanni	9	0
2004	FFS	FFS_33	Poriteslobata	43	0
2004	FFS	FFS_33	Psammacorastellata	1	0
2004	PHR	PHR_22	Acropora	0	0
2004	PHR	PHR_22	Montiporacapitata	0	0
2004	PHR	PHR_22	Montiporapatula	0	0
2004	PHR	PHR_22	Montiporaflabellata	0	0
2004	PHR	PHR_22	Montiporaturgescens	0	0
2004	PHR	PHR_22	Pavonaduerdeni	0	0
2004	PHR	PHR_22	Pavonavarians	0	0
2004	PHR	PHR_22	Cyphastreaocellina	0	0
2004	PHR	PHR_22	Leptastreapurpurea	1	0
2004	PHR	PHR_22	Fungiascutaria	0	0
2004	PHR	PHR_22	Cycloserissp.	0	0
2004	PHR	PHR_22	Pocilloporadamicornis	3	0
2004	PHR	PHR_22	Pocilloporaeydouxi	0	0
2004	PHR	PHR_22	Pocilloporaligulata	0	0
2004	PHR	PHR_22	Pocilloporameandrina	23	10
2004	PHR	PHR_22	Pocilloporacapitata	0	0
2004	PHR	PHR_22	Poritesbrighami	0	0
2004	PHR	PHR_22	Poritescompressa	0	0
2004	PHR	PHR_22	Poritesevermanni	0	0
2004	PHR	PHR_22	Poriteslobata	2	0
2004	PHR	PHR_22	Psammacorastellata	0	0
2014	FFS	FFS_30	Acyt	152	0
2014	FFS	FFS_32	Acyt	14	0
2014	FFS	FFS_33	Acyt	20	0
2014	FFS	FFS_34	Acyt	4	0
2014	FFS	FFS_TC12	Acyt	266	0
2014	FFS	FFS_TC21	Acyt	201	0
2014	FFS	FFS_30	Ahum	3	0
2014	FFS	FFS_TC12	Ahum	1	0
2014	FFS	FFS_TC21	Ahum	7	0
2014	FFS	FFS_30	Apan	2	0
2014	FFS	FFS_TC21	Apan	1	0
2014	FFS	FFS_30	Aval	3	0
2014	FFS	FFS_30	Coce	4	0
2014	FFS	FFS_32	Coce	69	5
2014	FFS	FFS_33	Coce	14	1
2014	FFS	FFS_34	Coce	2	1
2014	FFS	FFS_R29	Coce	94	0
2014	LIS	LIS_10	Coce	31	3
2014	LIS	LIS_12	Coce	67	31
2014	LIS	LIS_18	Coce	23	1
2014	LIS	LIS_4008_2014	Coce	161	9
2014	LIS	LIS_4014_2014	Coce	1	0
2014	LIS	LIS_4019_2014	Coce	7	0
2014	LIS	LIS_COURT	Coce	11	1
2014	LIS	LIS_R10	Coce	37	3
2014	MID	MID_H21	Coce	4	0
2014	MID	MID_R15	Coce	1	0
2014	MID	MID_R23_21	Coce	7	3
2014	PHR	PHR_32	Coce	5	0
2014	PHR	PHR_4035	Coce	3	0
2014	PHR	PHR_R33	Coce	1	0
2014	PHR	PHR_32	Cvau	1	0
2014	PHR	PHR_4035	Cvau	4	0
2014	PHR	PHR_R33	Cvau	1	0
2014	FFS	FFS_33	Fscu	1	0
2014	LIS	LIS_4014_2014	Fscu	3	0
2014	LIS	LIS_4019_2014	Fscu	2	0
2014	LIS	LIS_R10	Fscu	9	0
2014	MID	MID_R23_21	Fscu	3	0
2014	PHR	PHR_4035	Fscu	11	0
2014	LIS	LIS_4008_2014	Lbew	1	0
2014	LIS	LIS_4019_2014	Lbew	6	0
2014	PHR	PHR_31	Lbew	1	0
2014	PHR	PHR_4035	Lbew	9	1
2014	LIS	LIS_18	Lpur	5	0
2014	LIS	LIS_4019_2014	Lpur	7	0
2014	MID	MID_R23_21	Lpur	1	0
2014	PHR	PHR_31	Lpur	7	0
2014	PHR	PHR_32	Lpur	7	0
2014	PHR	PHR_4035	Lpur	27	0
2014	PHR	PHR_R33	Lpur	1	0
2014	LIS	LIS_18	Ltrans	1	0
2014	FFS	FFS_30	Mcap	10	3
2014	FFS	FFS_32	Mcap	77	25
2014	FFS	FFS_33	Mcap	30	7
2014	FFS	FFS_34	Mcap	5	0
2014	FFS	FFS_R29	Mcap	18	1
2014	FFS	FFS_TC21	Mcap	1	1
2014	LIS	LIS_10	Mcap	192	36
2014	LIS	LIS_12	Mcap	22	11
2014	LIS	LIS_18	Mcap	2	2
2014	LIS	LIS_4008_2014	Mcap	17	8
2014	LIS	LIS_4014_2014	Mcap	43	2
2014	LIS	LIS_4019_2014	Mcap	433	37
2014	LIS	LIS_COURT	Mcap	457	228
2014	LIS	LIS_R10	Mcap	223	68
2014	MID	MID_H21	Mcap	75	22
2014	MID	MID_R15	Mcap	10	4
2014	MID	MID_R23_21	Mcap	97	7
2014	MID	MID_TC1	Mcap	19	8
2014	PHR	PHR_31	Mcap	267	31
2014	PHR	PHR_32	Mcap	5	0
2014	PHR	PHR_4035	Mcap	4	0
2014	PHR	PHR_TC26	Mcap	151	75
2014	LIS	LIS_COURT	Mdil	344	217
2014	FFS	FFS_R29	Mflab	1	0
2014	LIS	LIS_10	Mflab	41	34
2014	LIS	LIS_12	Mflab	5	5
2014	LIS	LIS_4014_2014	Mflab	1	0
2014	MID	MID_H21	Mflab	96	34
2014	MID	MID_R15	Mflab	300	56
2014	MID	MID_R23_21	Mflab	365	21
2014	MID	MID_TC1	Mflab	677	276
2014	PHR	PHR_31	Mflab	4	0
2014	PHR	PHR_4035	Mflab	2	1
2014	PHR	PHR_TC26	Mflab	126	84
2014	FFS	FFS_30	Minc	15	3
2014	FFS	FFS_33	Minc	3	0
2014	FFS	FFS_TC21	Minc	1	0
2014	FFS	FFS_30	Mpat	3	0
2014	FFS	FFS_32	Mpat	7	0
2014	FFS	FFS_33	Mpat	33	1
2014	FFS	FFS_R29	Mpat	24	0
2014	LIS	LIS_10	Mpat	212	166
2014	LIS	LIS_12	Mpat	8	7
2014	LIS	LIS_4008_2014	Mpat	16	8
2014	LIS	LIS_4014_2014	Mpat	54	11
2014	LIS	LIS_4019_2014	Mpat	220	73
2014	LIS	LIS_COURT	Mpat	3	1
2014	LIS	LIS_R10	Mpat	348	255
2014	PHR	PHR_4035	Mpat	10	3
2014	FFS	FFS_34	Paly	2	0
2014	FFS	FFS_TC21	Paly	4	0
2014	PHR	PHR_4035	Paly	1	0
2014	PHR	PHR_R44	Paly	1	0
2014	LIS	LIS_10	Pann	1	0
2014	LIS	LIS_4014_2014	Pann	1	0
2014	FFS	FFS_R29	Pbern	1	0
2014	FFS	FFS_TC21	Pbern	1	1
2014	LIS	LIS_4008_2014	Pbern	9	6
2014	LIS	LIS_COURT	Pbern	1	1
2014	PHR	PHR_4035	Pbern	4	1
2014	FFS	FFS_30	Pbrig	14	0
2014	FFS	FFS_32	Pbrig	30	0
2014	FFS	FFS_33	Pbrig	8	0
2014	FFS	FFS_34	Pbrig	2	0
2014	FFS	FFS_R29	Pbrig	4	0
2014	FFS	FFS_TC21	Pbrig	1	0
2014	LIS	LIS_10	Pbrig	2	0
2014	LIS	LIS_12	Pbrig	1	0
2014	LIS	LIS_18	Pbrig	1	0
2014	PHR	PHR_31	Pbrig	1	0
2014	PHR	PHR_R33	Pbrig	2	0
2014	PHR	PHR_TC26	Pbrig	3	2
2014	FFS	FFS_30	Pcom	1	0
2014	FFS	FFS_32	Pcom	90	0
2014	FFS	FFS_33	Pcom	104	0
2014	FFS	FFS_R29	Pcom	95	0
2014	LIS	LIS_10	Pcom	133	18
2014	LIS	LIS_12	Pcom	19	2
2014	LIS	LIS_4014_2014	Pcom	48	1
2014	LIS	LIS_4019_2014	Pcom	3	0
2014	LIS	LIS_R10	Pcom	91	10
2014	PHR	PHR_R33	Pcom	1	0
2014	PHR	PHR_R44	Pcom	1	0
2014	FFS	FFS_32	Pdam	51	4
2014	FFS	FFS_33	Pdam	1	0
2014	FFS	FFS_34	Pdam	1	0
2014	FFS	FFS_R29	Pdam	161	5
2014	FFS	FFS_TC21	Pdam	1	1
2014	LIS	LIS_10	Pdam	11	5
2014	LIS	LIS_12	Pdam	4	3
2014	LIS	LIS_18	Pdam	17	16
2014	LIS	LIS_4008_2014	Pdam	8	4
2014	LIS	LIS_4014_2014	Pdam	1	0
2014	LIS	LIS_4019_2014	Pdam	2	0
2014	LIS	LIS_COURT	Pdam	11	9
2014	LIS	LIS_R10	Pdam	7	2
2014	MID	MID_H21	Pdam	9	4
2014	MID	MID_R15	Pdam	12	6
2014	MID	MID_R23_21	Pdam	12	3
2014	PHR	PHR_31	Pdam	1	0
2014	PHR	PHR_32	Pdam	36	8
2014	PHR	PHR_4035	Pdam	14	3
2014	PHR	PHR_R33	Pdam	14	2
2014	PHR	PHR_TC26	Pdam	5	3
2014	FFS	FFS_30	Pduer	20	0
2014	FFS	FFS_TC21	Pduer	8	0
2014	LIS	LIS_10	Pduer	9	1
2014	LIS	LIS_12	Pduer	3	0
2014	LIS	LIS_4008_2014	Pduer	22	2
2014	LIS	LIS_4014_2014	Pduer	2	0
2014	LIS	LIS_4019_2014	Pduer	14	0
2014	LIS	LIS_R10	Pduer	1	0
2014	PHR	PHR_4035	Pduer	252	0
2014	FFS	FFS_30	Peve	7	0
2014	FFS	FFS_32	Peve	13	0
2014	FFS	FFS_33	Peve	14	0
2014	FFS	FFS_R29	Peve	1	0
2014	FFS	FFS_TC21	Peve	3	0
2014	LIS	LIS_12	Peve	17	7
2014	LIS	LIS_18	Peve	9	2
2014	LIS	LIS_4014_2014	Peve	3	0
2014	FFS	FFS_34	Peyd	5	0
2014	FFS	FFS_30	Plic	1	0
2014	FFS	FFS_32	Plic	37	0
2014	FFS	FFS_33	Plic	260	0
2014	FFS	FFS_R29	Plic	13	0
2014	FFS	FFS_TC21	Plic	1	0
2014	LIS	LIS_10	Plic	1	0
2014	LIS	LIS_12	Plic	28	11
2014	LIS	LIS_18	Plic	81	9
2014	LIS	LIS_4014_2014	Plic	7	0
2014	LIS	LIS_4019_2014	Plic	3	0
2014	PHR	PHR_4035	Plic	92	0
2014	PHR	PHR_R44	Plic	260	0
2014	FFS	FFS_32	Plig	1	0
2014	FFS	FFS_33	Plig	2	0
2014	FFS	FFS_34	Plig	1	0
2014	FFS	FFS_R29	Plig	2	0
2014	LIS	LIS_10	Plig	3	2
2014	LIS	LIS_COURT	Plig	1	1
2014	LIS	LIS_R10	Plig	4	0
2014	MID	MID_H21	Plig	6	3
2014	MID	MID_R15	Plig	3	0
2014	MID	MID_R23_21	Plig	2	1
2014	MID	MID_TC1	Plig	1	0
2014	PHR	PHR_32	Plig	109	13
2014	PHR	PHR_4035	Plig	6	0
2014	FFS	FFS_30	Plob	180	1
2014	FFS	FFS_32	Plob	81	0
2014	FFS	FFS_33	Plob	61	0
2014	FFS	FFS_34	Plob	172	0
2014	FFS	FFS_R29	Plob	45	0
2014	FFS	FFS_TC12	Plob	8	0
2014	FFS	FFS_TC21	Plob	66	0
2014	LIS	LIS_10	Plob	64	9
2014	LIS	LIS_12	Plob	47	24
2014	LIS	LIS_18	Plob	84	8
2014	LIS	LIS_4008_2014	Plob	17	1
2014	LIS	LIS_4014_2014	Plob	20	1
2014	LIS	LIS_4019_2014	Plob	15	0
2014	LIS	LIS_R10	Plob	45	3
2014	MID	MID_R23_21	Plob	1	0
2014	PHR	PHR_32	Plob	20	1
2014	PHR	PHR_4035	Plob	101	0
2014	PHR	PHR_R33	Plob	115	6
2014	PHR	PHR_R44	Plob	2	0
2014	PHR	PHR_TC26	Plob	1	0
2014	LIS	LIS_10	Pmal	6	1
2014	LIS	LIS_12	Pmal	1	0
2014	LIS	LIS_R10	Pmal	38	0
2014	PHR	PHR_4035	Pmal	33	0
2014	FFS	FFS_30	Pmean	6	1
2014	FFS	FFS_32	Pmean	7	1
2014	FFS	FFS_33	Pmean	2	0
2014	FFS	FFS_34	Pmean	29	1
2014	FFS	FFS_R29	Pmean	1	0
2014	FFS	FFS_TC12	Pmean	6	0
2014	FFS	FFS_TC21	Pmean	3	0
2014	LIS	LIS_10	Pmean	1	0
2014	LIS	LIS_4008_2014	Pmean	3	2
2014	LIS	LIS_4014_2014	Pmean	2	0
2014	LIS	LIS_4019_2014	Pmean	13	1
2014	LIS	LIS_COURT	Pmean	1	1
2014	LIS	LIS_R10	Pmean	1	0
2014	MID	MID_R15	Pmean	2	0
2014	MID	MID_TC1	Pmean	1	0
2014	PHR	PHR_R33	Pmean	2	0
2014	PHR	PHR_R44	Pmean	1	0
2014	FFS	FFS_32	Poc	3	0
2014	FFS	FFS_32	Podu	5	0
2014	LIS	LIS_10	Podu	1	0
2014	FFS	FFS_32	Pstel	2	0
2014	FFS	FFS_34	Pstel	1	0
2014	FFS	FFS_R29	Pstel	4	0
2014	LIS	LIS_10	Pstel	1	0
2014	LIS	LIS_12	Pstel	37	25
2014	LIS	LIS_18	Pstel	2	0
2014	LIS	LIS_4008_2014	Pstel	5	0
2014	LIS	LIS_R10	Pstel	3	0
2014	MID	MID_R23_21	Pstel	2	0
2014	PHR	PHR_32	Pstel	4	1
2014	PHR	PHR_4035	Pstel	19	1
2014	PHR	PHR_R33	Pstel	13	2
2014	LIS	LIS_10	Pvar	18	1
2014	LIS	LIS_4008_2014	Pvar	1	0
2014	LIS	LIS_R10	Pvar	10	0
2014	PHR	PHR_4035	Pvar	21	0
2014	PHR	PHR_22	Lbew	6	0
2014	PHR	PHR_22	Pdam	5	2
2014	PHR	PHR_22	Plig	10	2
2014	PHR	PHR_22	Plob	1	1

## Sheet: PHR data for nMDS
Total number of colonies of each genus or species for permament sites in 2002, 2004 and 2014 at Pearl and Hermes Atoll. The data were used to calcuate the proportion of the community covered by each taxon.
Year	Region	Site	Genus_Species	Total Colonies
2002	PHR	PHR_TC26	Pocilloporid	17
2002	PHR	PHR_TC26	Mcap	40
2002	PHR	PHR_TC26	Mflab	27
2002	PHR	PHR_TC26	Cyphastrea_Leptastrea	12
2002	PHR	PHR_31	Mcap	52
2002	PHR	PHR_31	Mflab	25
2002	PHR	PHR_31	Pocilloporid	13
2002	PHR	PHR_31	Cyphastrea_Leptastrea	4
2002	PHR	PHR_32	Cyphastrea_Leptastrea	0
2002	PHR	PHR_32	Pocilloporid	58
2004	PHR	PHR_TC26	Mcap	24
2004	PHR	PHR_TC26	Mflab	0
2004	PHR	PHR_TC26	Mflab	24
2004	PHR	PHR_TC26	Pocilloporid	9
2004	PHR	PHR_TC26	Pocilloporid	7
2004	PHR	PHR_31	Mcap	37
2004	PHR	PHR_31	Mflab	1
2004	PHR	PHR_31	Mflab	2
2004	PHR	PHR_31	Cyphastrea_Leptastrea	3
2004	PHR	PHR_31	Cyphastrea_Leptastrea	0
2004	PHR	PHR_31	Pocilloporid	14
2004	PHR	PHR_31	Pocilloporid	100
2004	PHR	PHR_32	Pocilloporid	2
2004	PHR	PHR_32	Pocilloporid	92
2014	PHR	PHR_32	Cyphastrea_Leptastrea	0
2014	PHR	PHR_31	Cyphastrea_Leptastrea	0
2014	PHR	PHR_31	Cyphastrea_Leptastrea	0
2014	PHR	PHR_32	Cyphastrea_Leptastrea	0
2014	PHR	PHR_31	Mcap	31
2014	PHR	PHR_32	Mcap	0
2014	PHR	PHR_TC26	Mcap	75
2014	PHR	PHR_31	Mflab	0
2014	PHR	PHR_TC26	Mflab	84
2014	PHR	PHR_31	Porites	0
2014	PHR	PHR_TC26	Porites	2
2014	PHR	PHR_R44	Porites	0
2014	PHR	PHR_31	Pocilloporid	0
2014	PHR	PHR_32	Pocilloporid	8
2014	PHR	PHR_TC26	Pocilloporid	3
2014	PHR	PHR_R44	Porites	0
2014	PHR	PHR_32	Pocilloporid	13
2014	PHR	PHR_R44	Porites	0
2014	PHR	PHR_TC26	Porites	0
2014	PHR	PHR_R44	Pocilloporid	0
2004	PHR	PHR_R44	Montiporid	0
2004	PHR	PHR_R44	Pocilloporid	0
2004	PHR	PHR_R44	Porites	0
2004	PHR	PHR_R44	Porites	10
2002	PHR	PHR_R44	Montiporid	0
2002	PHR	PHR_R44	Cyphastrea_Leptastrea	0
2002	PHR	PHR_R44	Pocilloporid	0
2002	PHR	PHR_R44	Porites	32
2002	PHR	PHR_22	Cyphastrea_Leptastrea	0
2002	PHR	PHR_22	Pocilloporid	17
2002	PHR	PHR_22	Porites	0
2004	PHR	PHR_22	Cyphastrea_Leptastrea	0
2004	PHR	PHR_22	Pocilloporid	0
2004	PHR	PHR_22	Pocilloporid	10
2004	PHR	PHR_22	Porites	0
2014	PHR	PHR_22	Cyphastrea_Leptastrea	0
2014	PHR	PHR_22	Pocilloporid	2
2014	PHR	PHR_22	Pocilloporid	2
2014	PHR	PHR_22	Porites	1

## Sheet: 2014 Bleaching Data
% bleaching (proportion of colonies that bleached more than 50%) at permament and stratified random sites in 2014
Region	Site	Transect	Bleached Colonies	Total Colonies	Proportion of bleached colonies	Habitat	Susceptibility Score
FFS	FFS_30	A	9	231	0.038961	Backreef Shallow (0-19ft)	3.33766
FFS	FFS_30	B	5	190	0.0263158	Backreef Shallow (0-19ft)	2.96842
FFS	FFS_32	A	51	258	0.197674	Backreef Moderate (20-59ft)	5.52326
FFS	FFS_32	B	23	229	0.100437	Backreef Moderate (20-59ft)	4.59389
FFS	FFS_33	A	11	352	0.03125	Backreef Moderate (20-59ft)	3.87216
FFS	FFS_33	B	11	201	0.0547264	Backreef Moderate (20-59ft)	4.25373
FFS	FFS_34	A	4	137	0.0291971	Backreef Moderate (20-59ft)	3.43066
FFS	FFS_34	B	2	85	0.0235294	Backreef Moderate (20-59ft)	3.67059
FFS	FFS_4030	A	1	34	0.0294118	Backreef Shallow (0-19ft)	5.17647
FFS	FFS_4030	B	3	18	0.166667	Backreef Shallow (0-19ft)	4.88889
FFS	FFS_4030	C	0	34	0	Backreef Shallow (0-19ft)	5.05882
FFS	FFS_4030	D	5	38	0.131579	Backreef Shallow (0-19ft)	5.15789
FFS	FFS_4042	A	2	55	0.0363636	Backreef Shallow (0-19ft)	3.90909
FFS	FFS_4042	B	2	77	0.025974	Backreef Shallow (0-19ft)	4.16883
FFS	FFS_4042	C	0	47	0	Backreef Shallow (0-19ft)	3.42553
FFS	FFS_4043	A	1	6	0.166667	Foreef Shallow (0-19ft)	6
FFS	FFS_4043	B	0	6	0	Foreef Shallow (0-19ft)	5.16667
FFS	FFS_4043	C	0	4	0	Foreef Shallow (0-19ft)	5.5
FFS	FFS_4059	A	2	27	0.0740741	Backreef Shallow (0-19ft)	4.55556
FFS	FFS_4059	B	0	25	0	Backreef Shallow (0-19ft)	5.08
FFS	FFS_4059	C	6	52	0.115385	Backreef Shallow (0-19ft)	5.17308
FFS	FFS_4079	A	1	118	0.00847458	Foreef Moderate (20-59ft)	2.74576
FFS	FFS_4079	B	1	163	0.00613497	Foreef Moderate (20-59ft)	2.95706
FFS	FFS_4079	C	1	62	0.016129	Foreef Moderate (20-59ft)	2.69355
FFS	FFS_4084	A	6	181	0.0331492	Foreef Moderate (20-59ft)	4.61326
FFS	FFS_4084	B	6	167	0.0359281	Foreef Moderate (20-59ft)	4.46108
FFS	FFS_GIN1	A	16	241	0.06639	Backreef Shallow (0-19ft)	4.89627
FFS	FFS_r16	A	9	348	0.0258621	Backreef Moderate (20-59ft)	2.56609
FFS	FFS_r16	B	2	108	0.0185185	Backreef Moderate (20-59ft)	2.34259
FFS	FFS_r16	C	0	124	0	Backreef Moderate (20-59ft)	2.19355
FFS	FFS_R29	A	8	213	0.0375587	Backreef Moderate (20-59ft)	5.87793
FFS	FFS_R29	B	9	250	0.036	Backreef Moderate (20-59ft)	5.7
FFS	FFS_TC12	A	0	155	0	Backreef Moderate (20-59ft)	2.10323
FFS	FFS_TC12	B	0	126	0	Backreef Moderate (20-59ft)	2.11905
FFS	FFS_TC21	A	6	215	0.027907	Backreef Moderate (20-59ft)	2.48372
FFS	FFS_TC21	B	0	79	0	Backreef Moderate (20-59ft)	2.18987
LIS	LIS_10	A	101	225	0.448889	Foreef Moderate (20-59ft)	6.58667
LIS	LIS_10	B	100	250	0.4	Foreef Moderate (20-59ft)	6.564
LIS	LIS_10	C	116	252	0.460317	Foreef Moderate (20-59ft)	7.56746
LIS	LIS_12	A	38	78	0.487179	Foreef Moderate (20-59ft)	5.05128
LIS	LIS_12	B	52	90	0.577778	Foreef Moderate (20-59ft)	5.14444
LIS	LIS_12	C	63	91	0.692308	Foreef Moderate (20-59ft)	5.27473
LIS	LIS_18	A	35	119	0.294118	Foreef Moderate (20-59ft)	3.55462
LIS	LIS_18	B	40	106	0.377358	Foreef Moderate (20-59ft)	4.04717
LIS	LIS_4002	A	78	351	0.222222	Foreef Moderate (20-59ft)	8.03704
LIS	LIS_4002	B	19	112	0.169643	Foreef Moderate (20-59ft)	7.28571
LIS	LIS_4005	A	52	310	0.167742	Foreef Deep (61-90ft)	6.94839
LIS	LIS_4005	B	7	79	0.0886076	Foreef Deep (61-90ft)	7.11392
LIS	LIS_4008_2014	A	16	68	0.235294	Foreef Moderate (20-59ft)	6.17647
LIS	LIS_4008_2014	B	13	65	0.2	Foreef Moderate (20-59ft)	5.73846
LIS	LIS_4008_2014	C	12	59	0.20339	Foreef Moderate (20-59ft)	5.86441
LIS	LIS_4008_2014	D	4	59	0.0677966	Foreef Moderate (20-59ft)	5.9661
LIS	LIS_4014_2014	A	17	127	0.133858	Foreef Moderate (20-59ft)	6.74803
LIS	LIS_4014_2014	B	2	59	0.0338983	Foreef Moderate (20-59ft)	5.25424
LIS	LIS_4019_2014	A	65	354	0.183616	Foreef Moderate (20-59ft)	8.01977
LIS	LIS_4019_2014	B	57	371	0.153639	Foreef Moderate (20-59ft)	7.80593
LIS	LIS_4020	A	6	87	0.0689655	Foreef Shallow (0-19ft)	3.50575
LIS	LIS_4020	B	2	28	0.0714286	Foreef Shallow (0-19ft)	4.14286
LIS	LIS_4020	C	8	31	0.258065	Foreef Shallow (0-19ft)	5.54839
LIS	LIS_4029	A	10	168	0.0595238	Foreef Deep (61-90ft)	5.57143
LIS	LIS_4035	A	36	351	0.102564	Foreef Deep (61-90ft)	6.76923
LIS	LIS_4067	A	124	140	0.885714	Foreef Shallow (0-19ft)	9.95714
LIS	LIS_4067	B	76	82	0.926829	Foreef Shallow (0-19ft)	9.85366
LIS	LIS_4067	C	71	75	0.946667	Foreef Shallow (0-19ft)	9.81333
LIS	LIS_COURT	A	189	299	0.632107	Foreef Shallow (0-19ft)	8.89298
LIS	LIS_COURT	B	187	228	0.820175	Foreef Shallow (0-19ft)	8.72368
LIS	LIS_COURT	C	255	301	0.847176	Foreef Shallow (0-19ft)	8.73422
LIS	LIS_R10	A	186	335	0.555224	Foreef Moderate (20-59ft)	7.64776
LIS	LIS_R10	B	127	306	0.415033	Foreef Moderate (20-59ft)	6.96405
LIS	LIS_R10	C	95	176	0.539773	Foreef Moderate (20-59ft)	7.09659
MID	MID_4018	A	0	2	0	Backreef Shallow (0-19ft)	6
MID	MID_4018	B	0	15	0	Backreef Shallow (0-19ft)	6
MID	MID_4018	C	0	7	0	Backreef Shallow (0-19ft)	5.71429
MID	MID_4041	A	1	146	0.00684932	Foreef Deep (61-90ft)	3.13014
MID	MID_4041	B	1	129	0.00775194	Foreef Deep (61-90ft)	3.18605
MID	MID_4041	C	1	150	0.00666667	Foreef Deep (61-90ft)	3.32
MID	MID_4048	A	0	43	0	Foreef Deep (61-90ft)	3.27907
MID	MID_4048	B	0	67	0	Foreef Deep (61-90ft)	3.64179
MID	MID_4056	A	0	46	0	Foreef Moderate (20-59ft)	4.30435
MID	MID_4056	B	0	48	0	Foreef Moderate (20-59ft)	4.3125
MID	MID_4056	C	0	45	0	Foreef Moderate (20-59ft)	4.53333
MID	MID_4063	A	1	123	0.00813008	Foreef Moderate (20-59ft)	3.08943
MID	MID_4063	B	1	96	0.0104167	Foreef Moderate (20-59ft)	3.40625
MID	MID_4063	C	1	111	0.00900901	Foreef Moderate (20-59ft)	3.37838
MID	MID_4070	A	0	15	0	Foreef Moderate (20-59ft)	4.33333
MID	MID_4070	B	0	18	0	Foreef Moderate (20-59ft)	3.88889
MID	MID_4070	C	0	13	0	Foreef Moderate (20-59ft)	2.92308
MID	MID_4070	D	0	13	0	Foreef Moderate (20-59ft)	3.46154
MID	MID_4072	A	2	96	0.0208333	Foreef Moderate (20-59ft)	3.625
MID	MID_4072	B	1	74	0.0135135	Foreef Moderate (20-59ft)	3.93243
MID	MID_4072	C	0	92	0	Foreef Moderate (20-59ft)	3.44565
MID	MID_4087	A	1	91	0.010989	Foreef Deep (61-90ft)	3.08791
MID	MID_4087	B	0	88	0	Foreef Deep (61-90ft)	3.14773
MID	MID_4088	A	0	7	0	Backreef Shallow (0-19ft)	6.71429
MID	MID_4088	B	0	10	0	Backreef Shallow (0-19ft)	6.1
MID	MID_4088	C	0	13	0	Backreef Shallow (0-19ft)	6.53846
MID	MID_4088	D	0	7	0	Backreef Shallow (0-19ft)	6.28571
MID	MID_4093	A	0	39	0	Backreef Shallow (0-19ft)	6.84615
MID	MID_4093	B	0	12	0	Backreef Shallow (0-19ft)	4.08333
MID	MID_4093	C	1	44	0.0227273	Backreef Shallow (0-19ft)	8.22727
MID	MID_H21	A	37	100	0.37	Backreef Shallow (0-19ft)	8.86
MID	MID_H21	B	30	44	0.681818	Backreef Shallow (0-19ft)	9.06818
MID	MID_H21	C	17	46	0.369565	Backreef Shallow (0-19ft)	8.52174
MID	MID_R15	A	16	127	0.125984	Backreef Shallow (0-19ft)	9.73228
MID	MID_R15	B	39	148	0.263514	Backreef Shallow (0-19ft)	9.75
MID	MID_R15	C	17	53	0.320755	Backreef Shallow (0-19ft)	9.77358
MID	MID_R23_21	A	18	93	0.193548	Backreef Shallow (0-19ft)	9.31183
MID	MID_R23_21	B	56	315	0.177778	Backreef Shallow (0-19ft)	9.36508
MID	MID_R23_21	C	14	82	0.170732	Backreef Shallow (0-19ft)	9.32927
MID	MID_TC1	A	86	253	0.339921	Backreef Shallow (0-19ft)	9.97628
MID	MID_TC1	B	121	215	0.562791	Backreef Shallow (0-19ft)	9.90698
MID	MID_TC1	C	118	230	0.513043	Backreef Shallow (0-19ft)	9.9087
PHR	PHR_31	A	22	120	0.183333	Backreef Moderate (20-59ft)	8
PHR	PHR_31	B	20	91	0.21978	Backreef Moderate (20-59ft)	8.05495
PHR	PHR_31	C	18	70	0.257143	Backreef Moderate (20-59ft)	7.4
PHR	PHR_32	A	15	93	0.16129	Backreef Moderate (20-59ft)	5.32258
PHR	PHR_32	B	15	54	0.277778	Backreef Moderate (20-59ft)	5.12963
PHR	PHR_32	C	8	40	0.2	Backreef Moderate (20-59ft)	4.925
PHR	PHR_35	A	2	186	0.0107527	Foreef Moderate (20-59ft)	3.90323
PHR	PHR_35	B	3	212	0.0141509	Foreef Moderate (20-59ft)	3.75
PHR	PHR_35	C	7	210	0.0333333	Foreef Moderate (20-59ft)	3.80952
PHR	PHR_40101	A	2	19	0.105263	Foreef Moderate (20-59ft)	5.21053
PHR	PHR_40101	B	11	30	0.366667	Foreef Moderate (20-59ft)	4
PHR	PHR_40101	C	3	20	0.15	Foreef Moderate (20-59ft)	3.8
PHR	PHR_40102	A	9	66	0.136364	Foreef Shallow (0-19ft)	4.27273
PHR	PHR_40102	B	18	135	0.133333	Foreef Shallow (0-19ft)	4.68889
PHR	PHR_40102	C	28	96	0.291667	Foreef Shallow (0-19ft)	4.89583
PHR	PHR_4048	A	0	14	0	Backreef Shallow (0-19ft)	4.64286
PHR	PHR_4048	B	2	12	0.166667	Backreef Shallow (0-19ft)	4.5
PHR	PHR_4048	C	0	35	0	Backreef Shallow (0-19ft)	4.02857
PHR	PHR_4053	A	7	49	0.142857	Foreef Moderate (20-59ft)	4.18367
PHR	PHR_4053	B	5	55	0.0909091	Foreef Moderate (20-59ft)	4.30909
PHR	PHR_4053	C	5	50	0.1	Foreef Moderate (20-59ft)	3.58
PHR	PHR_4054	A	10	163	0.0613497	Foreef Shallow (0-19ft)	3.76074
PHR	PHR_4054	B	12	184	0.0652174	Foreef Shallow (0-19ft)	4.36413
PHR	PHR_4054	C	5	113	0.0442478	Foreef Shallow (0-19ft)	3.69027
PHR	PHR_4063	A	7	40	0.175	Foreef Moderate (20-59ft)	4.725
PHR	PHR_4063	B	4	48	0.0833333	Foreef Moderate (20-59ft)	4.25
PHR	PHR_4063	C	8	58	0.137931	Foreef Moderate (20-59ft)	4.24138
PHR	PHR_4065	A	6	254	0.023622	Foreef Moderate (20-59ft)	3.6063
PHR	PHR_4065	B	2	155	0.0129032	Foreef Moderate (20-59ft)	3.83871
PHR	PHR_4065	C	2	176	0.0113636	Foreef Moderate (20-59ft)	3.85227
PHR	PHR_4069	A	19	80	0.2375	Backreef Shallow (0-19ft)	4.775
PHR	PHR_4069	B	19	71	0.267606	Backreef Shallow (0-19ft)	4.35211
PHR	PHR_4069	C	3	26	0.115385	Backreef Shallow (0-19ft)	4.30769
PHR	PHR_4073	A	2	150	0.0133333	Foreef Moderate (20-59ft)	3.38667
PHR	PHR_4073	B	3	182	0.0164835	Foreef Moderate (20-59ft)	3.06593
PHR	PHR_4073	C	0	194	0	Foreef Moderate (20-59ft)	3.15464
PHR	PHR_4083	A	8	29	0.275862	Foreef Moderate (20-59ft)	5.62069
PHR	PHR_4083	B	10	55	0.181818	Foreef Moderate (20-59ft)	4.01818
PHR	PHR_4083	C	9	98	0.0918367	Foreef Moderate (20-59ft)	4.19388
PHR	PHR_R33	A	2	39	0.0512821	Foreef Moderate (20-59ft)	3.74359
PHR	PHR_R33	B	7	69	0.101449	Foreef Moderate (20-59ft)	3.65217
PHR	PHR_R33	C	2	42	0.047619	Foreef Moderate (20-59ft)	3.47619
PHR	PHR_R44	A	0	110	0	Foreef Moderate (20-59ft)	3.00909
PHR	PHR_R44	B	0	154	0	Foreef Moderate (20-59ft)	3.01948
PHR	PHR_TC26	A	86	112	0.767857	Backreef Shallow (0-19ft)	8.71429
PHR	PHR_TC26	B	82	101	0.811881	Backreef Shallow (0-19ft)	8.90099
PHR	PHR_TC26	C	47	73	0.643836	Backreef Shallow (0-19ft)	8.84932

## Sheet: 2015 Bleaching Data
% bleaching (proportion of colonies that bleached more than 50%) at permament and stratified random sites in 2015
Month_year	Region	Habitat	Site	Transect	Bleached Colonies	Total Colonies	Proportion of bleached colonies
August_15	FFS	Backreef Moderate (20-59ft)	FFS_33	A	2	150	0.0133333
August_15	FFS	Backreef Moderate (20-59ft)	FFS_33	B	8	148	0.0540541
August_15	FFS	Backreef Moderate (20-59ft)	FFS_34	A	0	73	0
August_15	FFS	Backreef Shallow (0-19ft)	FFS_30	A	1	110	0.00909091
August_15	FFS	Backreef Shallow (0-19ft)	FFS_30	B	1	111	0.00900901
August_15	FFS	Backreef Shallow (0-19ft)	FFS_32	A	35	153	0.228758
August_15	FFS	Backreef Shallow (0-19ft)	FFS_32	B	21	157	0.133758
August_15	LIS	Foreef Moderate (20-59ft)	LIS_10	A	4	85	0.0470588
August_15	LIS	Foreef Moderate (20-59ft)	LIS_10	B	8	113	0.0707965
August_15	LIS	Foreef Moderate (20-59ft)	LIS_10	C	1	66	0.0151515
August_15	LIS	Foreef Moderate (20-59ft)	LIS_12	A	1	9	0.111111
August_15	LIS	Foreef Moderate (20-59ft)	LIS_12	B	8	62	0.129032
August_15	LIS	Foreef Moderate (20-59ft)	LIS_12	C	5	20	0.25
August_15	LIS	Foreef Moderate (20-59ft)	LIS_18	A	2	73	0.0273973
August_15	LIS	Foreef Moderate (20-59ft)	LIS_18	B	0	78	0
August_15	LIS	Foreef Moderate (20-59ft)	LIS_18	C	0	80	0
August_15	LIS	Foreef Moderate (20-59ft)	LIS_4008_2014	A	1	31	0.0322581
August_15	LIS	Foreef Moderate (20-59ft)	LIS_4008_2014	B	7	50	0.14
August_15	LIS	Foreef Moderate (20-59ft)	LIS_4008_2014	C	4	46	0.0869565
August_15	LIS	Foreef Moderate (20-59ft)	LIS_4014_2014	A	1	173	0.00578035
August_15	LIS	Foreef Moderate (20-59ft)	LIS_4014_2014	B	0	115	0
August_15	LIS	Foreef Moderate (20-59ft)	LIS_4014_2014	C	4	120	0.0333333
August_15	LIS	Foreef Moderate (20-59ft)	LIS_4019_2014	A	11	211	0.0521327
August_15	LIS	Foreef Moderate (20-59ft)	LIS_4019_2014	B	10	201	0.0497512
August_15	LIS	Foreef Moderate (20-59ft)	LIS_R10	A	11	152	0.0723684
August_15	LIS	Foreef Moderate (20-59ft)	LIS_R10	B	9	142	0.0633803
August_15	LIS	Foreef Moderate (20-59ft)	LIS_R10	C	4	84	0.047619
August_15	LIS	Foreef Shallow (0-19ft)	LIS_4067	A	1	6	0.166667
August_15	LIS	Foreef Shallow (0-19ft)	LIS_4067	B	0	11	0
August_15	LIS	Foreef Shallow (0-19ft)	LIS_4067	C	0	1	0
August_15	LIS	Foreef Shallow (0-19ft)	LIS_COURT	A	9	81	0.111111
August_15	LIS	Foreef Shallow (0-19ft)	LIS_COURT	B	29	96	0.302083
August_15	LIS	Foreef Shallow (0-19ft)	LIS_COURT	C	15	91	0.164835
August_15	MID	Backreef Shallow (0-19ft)	MID_H21	A	8	77	0.103896
August_15	MID	Backreef Shallow (0-19ft)	MID_H21	B	23	97	0.237113
August_15	MID	Backreef Shallow (0-19ft)	MID_H21	C	10	60	0.166667
August_15	MID	Backreef Shallow (0-19ft)	MID_R15	A	1	89	0.011236
August_15	MID	Backreef Shallow (0-19ft)	MID_R15	B	3	106	0.0283019
August_15	MID	Backreef Shallow (0-19ft)	MID_R15	C	2	81	0.0246914
August_15	MID	Backreef Shallow (0-19ft)	MID_R20	A	0	36	0
August_15	MID	Backreef Shallow (0-19ft)	MID_R20	B	0	24	0
August_15	MID	Backreef Shallow (0-19ft)	MID_R20	C	0	21	0
August_15	MID	Backreef Shallow (0-19ft)	MID_R23_21	A	0	54	0
August_15	MID	Backreef Shallow (0-19ft)	MID_R23_21	B	3	42	0.0714286
August_15	MID	Backreef Shallow (0-19ft)	MID_R23_21	C	0	40	0
August_15	MID	Backreef Shallow (0-19ft)	MID_TC1	A	17	71	0.239437
August_15	MID	Backreef Shallow (0-19ft)	MID_TC1	B	9	41	0.219512
August_15	PHR	Backreef Moderate (20-59ft)	PHR_31	A	7	33	0.212121
August_15	PHR	Backreef Moderate (20-59ft)	PHR_31	B	6	42	0.142857
August_15	PHR	Backreef Moderate (20-59ft)	PHR_31	C	0	22	0
August_15	PHR	Backreef Moderate (20-59ft)	PHR_32	A	4	51	0.0784314
August_15	PHR	Backreef Moderate (20-59ft)	PHR_32	B	1	58	0.0172414
August_15	PHR	Backreef Moderate (20-59ft)	PHR_32	C	1	48	0.0208333
August_15	PHR	Backreef Shallow (0-19ft)	PHR_22	A	0	6	0
August_15	PHR	Backreef Shallow (0-19ft)	PHR_22	B	0	8	0
August_15	PHR	Backreef Shallow (0-19ft)	PHR_22	C	0	8	0
August_15	PHR	Backreef Shallow (0-19ft)	PHR_TC26	A	20	68	0.294118
August_15	PHR	Backreef Shallow (0-19ft)	PHR_TC26	B	22	55	0.4
August_15	PHR	Backreef Shallow (0-19ft)	PHR_TC26	C	18	43	0.418605
August_15	PHR	Foreef Moderate (20-59ft)	PHR_35	A	0	92	0
August_15	PHR	Foreef Moderate (20-59ft)	PHR_R26	A	0	38	0
August_15	PHR	Foreef Moderate (20-59ft)	PHR_R26	B	0	40	0
August_15	PHR	Foreef Moderate (20-59ft)	PHR_R26	C	0	40	0
August_15	PHR	Foreef Moderate (20-59ft)	PHR_R33	A	0	22	0
August_15	PHR	Foreef Moderate (20-59ft)	PHR_R33	B	0	26	0
August_15	PHR	Foreef Moderate (20-59ft)	PHR_R33	C	0	27	0
August_15	PHR	Foreef Moderate (20-59ft)	PHR_R39	A	1	67	0.0149254
August_15	PHR	Foreef Moderate (20-59ft)	PHR_R39	B	2	60	0.0333333
August_15	PHR	Foreef Moderate (20-59ft)	PHR_R42	A	0	100	0
August_15	PHR	Foreef Moderate (20-59ft)	PHR_R42	B	0	48	0
August_15	PHR	Foreef Moderate (20-59ft)	PHR_R42	C	0	60	0
August_15	PHR	Foreef Moderate (20-59ft)	PHR_R44	A	0	144	0
August_15	PHR	Foreef Moderate (20-59ft)	PHR_R44	B	0	147	0
