# Supplementary material for: Mass coral bleaching due to unprecedented marine heatwave in Papahānaumokuākea Marine National Monument (Northwestern Hawaiian Islands)
Source: PLoS One. 2017 Sep 27;12(9):e0185121. doi: 10.1371/journal.pone.0185121 (PMC5617177; doi:10.1371/journal.pone.0185121)
Supplement: S1 File — It also includes % bleaching data for 2002, 2004, 2014 and 2015 at the site and species level, as well as % coral cover data for 2014 and 2015 at the species and site level. File also includes all CRW 5kmv3 and dOISST.v2 data for each site. (ZIP) [file pone.0185121.s010.zip › Supporting Info_Data/Couch et al._PMNM_5kmv3data.csv]

	YEAR	M	D	SST	SSTA	HS	DHW	BAA	Region	Sites	Site	date
1	2013	6	3	25.72	0.93	-1.31	0.00	0	FFS	30	FFS_30	2013-06-03
2	2013	6	4	25.77	0.94	-1.26	0.00	0	FFS	30	FFS_30	2013-06-04
3	2013	6	5	25.69	0.82	-1.33	0.00	0	FFS	30	FFS_30	2013-06-05
4	2013	6	6	25.85	0.94	-1.18	0.00	0	FFS	30	FFS_30	2013-06-06
5	2013	6	7	25.90	0.94	-1.13	0.00	0	FFS	30	FFS_30	2013-06-07
6	2013	6	8	25.73	0.72	-1.30	0.00	0	FFS	30	FFS_30	2013-06-08
7	2013	6	9	25.83	0.79	-1.20	0.00	0	FFS	30	FFS_30	2013-06-09
8	2013	6	10	25.88	0.79	-1.15	0.00	0	FFS	30	FFS_30	2013-06-10
9	2013	6	11	25.90	0.77	-1.13	0.00	0	FFS	30	FFS_30	2013-06-11
10	2013	6	12	25.94	0.77	-1.09	0.00	0	FFS	30	FFS_30	2013-06-12
11	2013	6	13	25.77	0.55	-1.26	0.00	0	FFS	30	FFS_30	2013-06-13
12	2013	6	14	25.85	0.59	-1.18	0.00	0	FFS	30	FFS_30	2013-06-14
13	2013	6	15	26.00	0.70	-1.03	0.00	0	FFS	30	FFS_30	2013-06-15
14	2013	6	16	25.98	0.66	-1.05	0.00	0	FFS	30	FFS_30	2013-06-16
15	2013	6	17	26.05	0.71	-0.97	0.00	0	FFS	30	FFS_30	2013-06-17
16	2013	6	18	25.90	0.54	-1.13	0.00	0	FFS	30	FFS_30	2013-06-18
17	2013	6	19	25.95	0.57	-1.07	0.00	0	FFS	30	FFS_30	2013-06-19
18	2013	6	20	25.99	0.59	-1.04	0.00	0	FFS	30	FFS_30	2013-06-20
19	2013	6	21	26.07	0.65	-0.96	0.00	0	FFS	30	FFS_30	2013-06-21
20	2013	6	22	25.76	0.31	-1.27	0.00	0	FFS	30	FFS_30	2013-06-22
21	2013	6	23	25.75	0.28	-1.28	0.00	0	FFS	30	FFS_30	2013-06-23
22	2013	6	24	25.84	0.35	-1.19	0.00	0	FFS	30	FFS_30	2013-06-24
23	2013	6	25	25.91	0.40	-1.12	0.00	0	FFS	30	FFS_30	2013-06-25
24	2013	6	26	26.12	0.59	-0.91	0.00	0	FFS	30	FFS_30	2013-06-26
25	2013	6	27	26.22	0.67	-0.81	0.00	0	FFS	30	FFS_30	2013-06-27
26	2013	6	28	26.20	0.63	-0.83	0.00	0	FFS	30	FFS_30	2013-06-28
27	2013	6	29	26.16	0.58	-0.86	0.00	0	FFS	30	FFS_30	2013-06-29
28	2013	6	30	26.22	0.61	-0.81	0.00	0	FFS	30	FFS_30	2013-06-30
29	2013	7	1	26.21	0.58	-0.82	0.00	0	FFS	30	FFS_30	2013-07-01
30	2013	7	2	26.62	0.97	-0.41	0.00	0	FFS	30	FFS_30	2013-07-02
31	2013	7	3	26.48	0.81	-0.54	0.00	0	FFS	30	FFS_30	2013-07-03
32	2013	7	4	26.11	0.42	-0.92	0.00	0	FFS	30	FFS_30	2013-07-04
33	2013	7	5	26.22	0.51	-0.80	0.00	0	FFS	30	FFS_30	2013-07-05
34	2013	7	6	26.44	0.71	-0.59	0.00	0	FFS	30	FFS_30	2013-07-06
35	2013	7	7	26.50	0.74	-0.53	0.00	0	FFS	30	FFS_30	2013-07-07
36	2013	7	8	26.88	1.11	-0.14	0.00	0	FFS	30	FFS_30	2013-07-08
37	2013	7	9	26.76	0.97	-0.26	0.00	0	FFS	30	FFS_30	2013-07-09
38	2013	7	10	26.82	1.01	-0.21	0.00	0	FFS	30	FFS_30	2013-07-10
39	2013	7	11	26.92	1.09	-0.11	0.00	0	FFS	30	FFS_30	2013-07-11
40	2013	7	12	26.60	0.74	-0.43	0.00	0	FFS	30	FFS_30	2013-07-12
41	2013	7	13	26.89	1.01	-0.14	0.00	0	FFS	30	FFS_30	2013-07-13
42	2013	7	14	26.87	0.97	-0.16	0.00	0	FFS	30	FFS_30	2013-07-14
43	2013	7	15	26.76	0.84	-0.27	0.00	0	FFS	30	FFS_30	2013-07-15
44	2013	7	16	27.00	1.06	-0.03	0.00	0	FFS	30	FFS_30	2013-07-16
45	2013	7	17	27.43	1.47	0.41	0.00	1	FFS	30	FFS_30	2013-07-17
46	2013	7	18	27.29	1.31	0.27	0.00	1	FFS	30	FFS_30	2013-07-18
47	2013	7	19	27.25	1.24	0.22	0.00	1	FFS	30	FFS_30	2013-07-19
48	2013	7	20	27.33	1.30	0.30	0.00	1	FFS	30	FFS_30	2013-07-20
49	2013	7	21	26.85	0.80	-0.17	0.00	0	FFS	30	FFS_30	2013-07-21
50	2013	7	22	27.00	0.92	-0.03	0.00	0	FFS	30	FFS_30	2013-07-22
51	2013	7	23	27.13	1.03	0.10	0.00	1	FFS	30	FFS_30	2013-07-23
52	2013	7	24	27.12	1.01	0.10	0.00	1	FFS	30	FFS_30	2013-07-24
53	2013	7	25	27.27	1.13	0.25	0.00	1	FFS	30	FFS_30	2013-07-25
54	2013	7	26	27.06	0.90	0.04	0.00	1	FFS	30	FFS_30	2013-07-26
55	2013	7	27	26.98	0.80	-0.04	0.00	0	FFS	30	FFS_30	2013-07-27
56	2013	7	28	27.15	0.94	0.12	0.00	1	FFS	30	FFS_30	2013-07-28
57	2013	7	29	27.40	1.17	0.37	0.00	1	FFS	30	FFS_30	2013-07-29
58	2013	7	30	27.38	1.12	0.35	0.00	1	FFS	30	FFS_30	2013-07-30
59	2013	7	31	27.22	0.95	0.20	0.00	1	FFS	30	FFS_30	2013-07-31
60	2013	8	1	27.95	1.65	0.93	0.00	1	FFS	30	FFS_30	2013-08-01
61	2013	8	2	28.11	1.79	1.09	0.16	2	FFS	30	FFS_30	2013-08-02
62	2013	8	3	27.48	1.13	0.45	0.16	1	FFS	30	FFS_30	2013-08-03
63	2013	8	4	27.56	1.19	0.53	0.16	1	FFS	30	FFS_30	2013-08-04
64	2013	8	5	27.64	1.25	0.61	0.16	1	FFS	30	FFS_30	2013-08-05
65	2013	8	6	27.73	1.32	0.70	0.16	1	FFS	30	FFS_30	2013-08-06
66	2013	8	7	27.84	1.41	0.82	0.16	1	FFS	30	FFS_30	2013-08-07
67	2013	8	8	27.76	1.30	0.73	0.16	1	FFS	30	FFS_30	2013-08-08
68	2013	8	9	27.72	1.24	0.69	0.16	1	FFS	30	FFS_30	2013-08-09
69	2013	8	10	27.65	1.14	0.62	0.16	1	FFS	30	FFS_30	2013-08-10
70	2013	8	11	27.67	1.15	0.65	0.16	1	FFS	30	FFS_30	2013-08-11
71	2013	8	12	27.48	0.93	0.45	0.16	1	FFS	30	FFS_30	2013-08-12
72	2013	8	13	27.40	0.83	0.37	0.16	1	FFS	30	FFS_30	2013-08-13
73	2013	8	14	27.81	1.21	0.78	0.16	1	FFS	30	FFS_30	2013-08-14
74	2013	8	15	27.58	0.96	0.55	0.16	1	FFS	30	FFS_30	2013-08-15
75	2013	8	16	27.00	0.37	-0.02	0.16	0	FFS	30	FFS_30	2013-08-16
76	2013	8	17	27.26	0.62	0.24	0.16	1	FFS	30	FFS_30	2013-08-17
77	2013	8	18	27.32	0.66	0.29	0.16	1	FFS	30	FFS_30	2013-08-18
78	2013	8	19	27.19	0.52	0.16	0.16	1	FFS	30	FFS_30	2013-08-19
79	2013	8	20	27.28	0.60	0.26	0.16	1	FFS	30	FFS_30	2013-08-20
80	2013	8	21	27.66	0.96	0.63	0.16	1	FFS	30	FFS_30	2013-08-21
81	2013	8	22	27.80	1.09	0.78	0.16	1	FFS	30	FFS_30	2013-08-22
82	2013	8	23	27.74	1.02	0.71	0.16	1	FFS	30	FFS_30	2013-08-23
83	2013	8	24	27.89	1.16	0.86	0.16	1	FFS	30	FFS_30	2013-08-24
84	2013	8	25	27.44	0.69	0.41	0.16	1	FFS	30	FFS_30	2013-08-25
85	2013	8	26	27.40	0.64	0.38	0.16	1	FFS	30	FFS_30	2013-08-26
86	2013	8	27	28.15	1.37	1.12	0.32	2	FFS	30	FFS_30	2013-08-27
87	2013	8	28	27.89	1.10	0.86	0.32	1	FFS	30	FFS_30	2013-08-28
88	2013	8	29	27.89	1.09	0.86	0.32	1	FFS	30	FFS_30	2013-08-29
89	2013	8	30	27.53	0.71	0.50	0.32	1	FFS	30	FFS_30	2013-08-30
90	2013	8	31	27.86	1.03	0.83	0.32	1	FFS	30	FFS_30	2013-08-31
91	2013	9	1	28.26	1.42	1.23	0.49	2	FFS	30	FFS_30	2013-09-01
92	2013	9	2	27.88	1.03	0.85	0.49	1	FFS	30	FFS_30	2013-09-02
93	2013	9	3	27.87	1.00	0.84	0.49	1	FFS	30	FFS_30	2013-09-03
94	2013	9	4	27.55	0.67	0.53	0.49	1	FFS	30	FFS_30	2013-09-04
95	2013	9	5	27.94	1.05	0.91	0.49	1	FFS	30	FFS_30	2013-09-05
96	2013	9	6	27.96	1.05	0.93	0.49	1	FFS	30	FFS_30	2013-09-06
97	2013	9	7	28.10	1.18	1.07	0.64	2	FFS	30	FFS_30	2013-09-07
98	2013	9	8	28.25	1.32	1.22	0.82	2	FFS	30	FFS_30	2013-09-08
99	2013	9	9	28.16	1.21	1.13	0.98	2	FFS	30	FFS_30	2013-09-09
100	2013	9	10	28.30	1.33	1.27	1.16	2	FFS	30	FFS_30	2013-09-10
101	2013	9	11	28.34	1.37	1.31	1.35	2	FFS	30	FFS_30	2013-09-11
102	2013	9	12	28.28	1.29	1.25	1.53	2	FFS	30	FFS_30	2013-09-12
103	2013	9	13	27.70	0.70	0.68	1.53	1	FFS	30	FFS_30	2013-09-13
104	2013	9	14	27.71	0.69	0.68	1.53	1	FFS	30	FFS_30	2013-09-14
105	2013	9	15	27.67	0.64	0.64	1.53	1	FFS	30	FFS_30	2013-09-15
106	2013	9	16	27.71	0.69	0.68	1.53	1	FFS	30	FFS_30	2013-09-16
107	2013	9	17	27.82	0.81	0.79	1.53	1	FFS	30	FFS_30	2013-09-17
108	2013	9	18	27.69	0.70	0.67	1.53	1	FFS	30	FFS_30	2013-09-18
109	2013	9	19	27.68	0.69	0.65	1.53	1	FFS	30	FFS_30	2013-09-19
110	2013	9	20	27.83	0.85	0.80	1.53	1	FFS	30	FFS_30	2013-09-20
111	2013	9	21	27.69	0.73	0.66	1.53	1	FFS	30	FFS_30	2013-09-21
112	2013	9	22	27.66	0.71	0.63	1.53	1	FFS	30	FFS_30	2013-09-22
113	2013	9	23	27.59	0.64	0.56	1.53	1	FFS	30	FFS_30	2013-09-23
114	2013	9	24	27.39	0.45	0.36	1.53	1	FFS	30	FFS_30	2013-09-24
115	2013	9	25	27.54	0.61	0.51	1.53	1	FFS	30	FFS_30	2013-09-25
116	2013	9	26	27.46	0.55	0.43	1.53	1	FFS	30	FFS_30	2013-09-26
117	2013	9	27	27.41	0.51	0.39	1.53	1	FFS	30	FFS_30	2013-09-27
118	2013	9	28	27.48	0.59	0.45	1.53	1	FFS	30	FFS_30	2013-09-28
119	2013	9	29	27.32	0.44	0.30	1.53	1	FFS	30	FFS_30	2013-09-29
120	2013	9	30	27.22	0.35	0.20	1.53	1	FFS	30	FFS_30	2013-09-30
121	2013	10	1	27.16	0.30	0.14	1.53	1	FFS	30	FFS_30	2013-10-01
122	2013	10	2	27.34	0.49	0.31	1.53	1	FFS	30	FFS_30	2013-10-02
123	2013	10	3	27.42	0.58	0.39	1.53	1	FFS	30	FFS_30	2013-10-03
124	2013	10	4	27.81	0.98	0.78	1.53	1	FFS	30	FFS_30	2013-10-04
125	2013	10	5	27.66	0.84	0.64	1.53	1	FFS	30	FFS_30	2013-10-05
126	2013	10	6	27.58	0.78	0.56	1.53	1	FFS	30	FFS_30	2013-10-06
127	2013	10	7	27.40	0.60	0.38	1.53	1	FFS	30	FFS_30	2013-10-07
128	2013	10	8	27.43	0.64	0.40	1.53	1	FFS	30	FFS_30	2013-10-08
129	2013	10	9	27.41	0.63	0.39	1.53	1	FFS	30	FFS_30	2013-10-09
130	2013	10	10	27.34	0.58	0.32	1.53	1	FFS	30	FFS_30	2013-10-10
131	2013	10	11	27.28	0.52	0.25	1.53	1	FFS	30	FFS_30	2013-10-11
132	2013	10	12	27.35	0.60	0.32	1.53	1	FFS	30	FFS_30	2013-10-12
133	2013	10	13	27.39	0.66	0.36	1.53	1	FFS	30	FFS_30	2013-10-13
134	2013	10	14	27.34	0.61	0.31	1.53	1	FFS	30	FFS_30	2013-10-14
135	2013	10	15	27.44	0.72	0.41	1.53	1	FFS	30	FFS_30	2013-10-15
136	2013	10	16	26.07	-0.61	-0.96	1.53	0	FFS	30	FFS_30	2013-10-16
137	2013	10	17	28.04	1.41	1.01	1.67	2	FFS	30	FFS_30	2013-10-17
138	2013	10	18	27.69	1.10	0.66	1.67	1	FFS	30	FFS_30	2013-10-18
139	2013	10	19	27.35	0.80	0.32	1.67	1	FFS	30	FFS_30	2013-10-19
140	2013	10	20	27.15	0.64	0.12	1.67	1	FFS	30	FFS_30	2013-10-20
141	2013	10	21	26.73	0.27	-0.30	1.67	0	FFS	30	FFS_30	2013-10-21
142	2013	10	22	26.74	0.31	-0.29	1.67	0	FFS	30	FFS_30	2013-10-22
143	2013	10	23	26.68	0.30	-0.35	1.67	0	FFS	30	FFS_30	2013-10-23
144	2013	10	24	26.64	0.29	-0.39	1.67	0	FFS	30	FFS_30	2013-10-24
145	2013	10	25	26.67	0.37	-0.36	1.52	0	FFS	30	FFS_30	2013-10-25
146	2013	10	26	26.68	0.42	-0.35	1.52	0	FFS	30	FFS_30	2013-10-26
147	2013	10	27	26.92	0.71	-0.10	1.52	0	FFS	30	FFS_30	2013-10-27
148	2013	10	28	26.98	0.80	-0.05	1.52	0	FFS	30	FFS_30	2013-10-28
149	2013	10	29	27.23	1.09	0.20	1.52	1	FFS	30	FFS_30	2013-10-29
150	2013	10	30	27.16	1.07	0.13	1.52	1	FFS	30	FFS_30	2013-10-30
151	2013	10	31	27.10	1.05	0.08	1.52	1	FFS	30	FFS_30	2013-10-31
152	2013	11	1	26.94	0.93	-0.09	1.52	0	FFS	30	FFS_30	2013-11-01
153	2013	11	2	26.83	0.86	-0.20	1.52	0	FFS	30	FFS_30	2013-11-02
154	2013	11	3	26.91	0.99	-0.11	1.52	0	FFS	30	FFS_30	2013-11-03
155	2013	11	4	26.65	0.76	-0.38	1.52	0	FFS	30	FFS_30	2013-11-04
156	2013	11	5	26.57	0.73	-0.46	1.52	0	FFS	30	FFS_30	2013-11-05
157	2013	11	6	26.57	0.77	-0.46	1.52	0	FFS	30	FFS_30	2013-11-06
158	2013	11	7	26.39	0.63	-0.64	1.52	0	FFS	30	FFS_30	2013-11-07
159	2013	11	8	26.31	0.59	-0.72	1.52	0	FFS	30	FFS_30	2013-11-08
160	2013	11	9	26.19	0.52	-0.83	1.52	0	FFS	30	FFS_30	2013-11-09
161	2013	11	10	25.88	0.25	-1.14	1.52	0	FFS	30	FFS_30	2013-11-10
162	2013	11	11	25.77	0.17	-1.26	1.52	0	FFS	30	FFS_30	2013-11-11
163	2013	11	12	25.56	0.01	-1.46	1.52	0	FFS	30	FFS_30	2013-11-12
164	2013	11	13	25.58	0.07	-1.45	1.52	0	FFS	30	FFS_30	2013-11-13
165	2013	11	14	25.49	0.02	-1.54	1.52	0	FFS	30	FFS_30	2013-11-14
166	2013	11	15	25.51	0.08	-1.52	1.52	0	FFS	30	FFS_30	2013-11-15
167	2013	11	16	25.69	0.31	-1.33	1.52	0	FFS	30	FFS_30	2013-11-16
168	2013	11	17	25.71	0.37	-1.32	1.52	0	FFS	30	FFS_30	2013-11-17
169	2013	11	18	25.51	0.21	-1.52	1.52	0	FFS	30	FFS_30	2013-11-18
170	2013	11	19	25.41	0.16	-1.61	1.36	0	FFS	30	FFS_30	2013-11-19
171	2013	11	20	25.57	0.35	-1.46	1.36	0	FFS	30	FFS_30	2013-11-20
172	2013	11	21	25.40	0.23	-1.63	1.36	0	FFS	30	FFS_30	2013-11-21
173	2013	11	22	25.13	0.00	-1.89	1.36	0	FFS	30	FFS_30	2013-11-22
174	2013	11	23	25.23	0.13	-1.80	1.36	0	FFS	30	FFS_30	2013-11-23
175	2013	11	24	25.29	0.24	-1.74	1.18	0	FFS	30	FFS_30	2013-11-24
176	2013	11	25	25.40	0.40	-1.63	1.18	0	FFS	30	FFS_30	2013-11-25
177	2013	11	26	25.17	0.20	-1.86	1.18	0	FFS	30	FFS_30	2013-11-26
178	2013	11	27	25.06	0.14	-1.96	1.18	0	FFS	30	FFS_30	2013-11-27
179	2013	11	28	25.37	0.49	-1.65	1.18	0	FFS	30	FFS_30	2013-11-28
180	2013	11	29	25.35	0.52	-1.67	1.18	0	FFS	30	FFS_30	2013-11-29
181	2013	11	30	25.40	0.60	-1.63	1.03	0	FFS	30	FFS_30	2013-11-30
182	2013	12	1	25.18	0.42	-1.85	0.85	0	FFS	30	FFS_30	2013-12-01
183	2013	12	2	25.21	0.50	-1.82	0.69	0	FFS	30	FFS_30	2013-12-02
184	2013	12	3	25.35	0.68	-1.68	0.51	0	FFS	30	FFS_30	2013-12-03
185	2013	12	4	25.51	0.88	-1.52	0.32	0	FFS	30	FFS_30	2013-12-04
186	2013	12	5	25.41	0.82	-1.62	0.14	0	FFS	30	FFS_30	2013-12-05
187	2013	12	6	25.12	0.58	-1.91	0.14	0	FFS	30	FFS_30	2013-12-06
188	2013	12	7	25.23	0.73	-1.80	0.14	0	FFS	30	FFS_30	2013-12-07
189	2013	12	8	25.46	1.00	-1.57	0.14	0	FFS	30	FFS_30	2013-12-08
190	2013	12	9	25.49	1.07	-1.54	0.14	0	FFS	30	FFS_30	2013-12-09
191	2013	12	10	25.40	1.03	-1.63	0.14	0	FFS	30	FFS_30	2013-12-10
192	2013	12	11	25.49	1.16	-1.54	0.14	0	FFS	30	FFS_30	2013-12-11
193	2013	12	12	25.31	1.02	-1.72	0.14	0	FFS	30	FFS_30	2013-12-12
194	2013	12	13	25.02	0.77	-2.01	0.14	0	FFS	30	FFS_30	2013-12-13
195	2013	12	14	25.22	1.02	-1.80	0.14	0	FFS	30	FFS_30	2013-12-14
196	2013	12	15	25.34	1.17	-1.69	0.14	0	FFS	30	FFS_30	2013-12-15
197	2013	12	16	25.29	1.17	-1.73	0.14	0	FFS	30	FFS_30	2013-12-16
198	2013	12	17	25.39	1.30	-1.64	0.14	0	FFS	30	FFS_30	2013-12-17
199	2013	12	18	25.43	1.37	-1.59	0.14	0	FFS	30	FFS_30	2013-12-18
200	2013	12	19	25.62	1.59	-1.41	0.14	0	FFS	30	FFS_30	2013-12-19
201	2013	12	20	25.48	1.48	-1.55	0.14	0	FFS	30	FFS_30	2013-12-20
202	2013	12	21	25.62	1.67	-1.40	0.14	0	FFS	30	FFS_30	2013-12-21
203	2013	12	22	25.40	1.47	-1.63	0.14	0	FFS	30	FFS_30	2013-12-22
204	2013	12	23	24.73	0.84	-2.30	0.14	0	FFS	30	FFS_30	2013-12-23
205	2013	12	24	25.49	1.63	-1.54	0.14	0	FFS	30	FFS_30	2013-12-24
206	2013	12	25	25.42	1.60	-1.61	0.14	0	FFS	30	FFS_30	2013-12-25
207	2013	12	26	25.12	1.34	-1.90	0.14	0	FFS	30	FFS_30	2013-12-26
208	2013	12	27	25.37	1.62	-1.66	0.14	0	FFS	30	FFS_30	2013-12-27
209	2013	12	28	25.15	1.43	-1.88	0.14	0	FFS	30	FFS_30	2013-12-28
210	2013	12	29	24.75	1.06	-2.28	0.14	0	FFS	30	FFS_30	2013-12-29
211	2013	12	30	24.67	1.02	-2.36	0.14	0	FFS	30	FFS_30	2013-12-30
212	2013	12	31	24.65	1.04	-2.38	0.14	0	FFS	30	FFS_30	2013-12-31
213	2014	1	1	24.20	0.62	-2.82	0.14	0	FFS	30	FFS_30	2014-01-01
214	2014	1	2	24.79	1.24	-2.24	0.14	0	FFS	30	FFS_30	2014-01-02
215	2014	1	3	24.61	1.09	-2.42	0.14	0	FFS	30	FFS_30	2014-01-03
216	2014	1	4	24.64	1.16	-2.38	0.14	0	FFS	30	FFS_30	2014-01-04
217	2014	1	5	24.37	0.92	-2.66	0.14	0	FFS	30	FFS_30	2014-01-05
218	2014	1	6	24.68	1.27	-2.35	0.14	0	FFS	30	FFS_30	2014-01-06
219	2014	1	7	25.04	1.66	-1.99	0.14	0	FFS	30	FFS_30	2014-01-07
220	2014	1	8	24.83	1.49	-2.19	0.14	0	FFS	30	FFS_30	2014-01-08
221	2014	1	9	24.73	1.43	-2.29	0.00	0	FFS	30	FFS_30	2014-01-09
222	2014	1	10	24.52	1.25	-2.51	0.00	0	FFS	30	FFS_30	2014-01-10
223	2014	1	11	24.82	1.58	-2.20	0.00	0	FFS	30	FFS_30	2014-01-11
224	2014	1	12	24.61	1.41	-2.41	0.00	0	FFS	30	FFS_30	2014-01-12
225	2014	1	13	24.42	1.25	-2.61	0.00	0	FFS	30	FFS_30	2014-01-13
226	2014	1	14	24.11	0.97	-2.92	0.00	0	FFS	30	FFS_30	2014-01-14
227	2014	1	15	24.02	0.91	-3.01	0.00	0	FFS	30	FFS_30	2014-01-15
228	2014	1	16	24.02	0.92	-3.01	0.00	0	FFS	30	FFS_30	2014-01-16
229	2014	1	17	23.91	0.83	-3.12	0.00	0	FFS	30	FFS_30	2014-01-17
230	2014	1	18	24.28	1.21	-2.75	0.00	0	FFS	30	FFS_30	2014-01-18
231	2014	1	19	24.42	1.36	-2.61	0.00	0	FFS	30	FFS_30	2014-01-19
232	2014	1	20	24.63	1.58	-2.40	0.00	0	FFS	30	FFS_30	2014-01-20
233	2014	1	21	24.62	1.58	-2.40	0.00	0	FFS	30	FFS_30	2014-01-21
234	2014	1	22	23.69	0.65	-3.34	0.00	0	FFS	30	FFS_30	2014-01-22
235	2014	1	23	23.64	0.61	-3.39	0.00	0	FFS	30	FFS_30	2014-01-23
236	2014	1	24	23.56	0.55	-3.47	0.00	0	FFS	30	FFS_30	2014-01-24
237	2014	1	25	23.52	0.52	-3.51	0.00	0	FFS	30	FFS_30	2014-01-25
238	2014	1	26	23.49	0.50	-3.53	0.00	0	FFS	30	FFS_30	2014-01-26
239	2014	1	27	23.55	0.56	-3.48	0.00	0	FFS	30	FFS_30	2014-01-27
240	2014	1	28	23.04	0.07	-3.98	0.00	0	FFS	30	FFS_30	2014-01-28
241	2014	1	29	23.15	0.19	-3.88	0.00	0	FFS	30	FFS_30	2014-01-29
242	2014	1	30	22.84	-0.11	-4.19	0.00	0	FFS	30	FFS_30	2014-01-30
243	2014	1	31	23.13	0.19	-3.89	0.00	0	FFS	30	FFS_30	2014-01-31
244	2014	2	1	22.80	-0.13	-4.22	0.00	0	FFS	30	FFS_30	2014-02-01
245	2014	2	2	22.88	-0.04	-4.15	0.00	0	FFS	30	FFS_30	2014-02-02
246	2014	2	3	22.90	-0.01	-4.12	0.00	0	FFS	30	FFS_30	2014-02-03
247	2014	2	4	22.55	-0.35	-4.48	0.00	0	FFS	30	FFS_30	2014-02-04
248	2014	2	5	22.79	-0.10	-4.23	0.00	0	FFS	30	FFS_30	2014-02-05
249	2014	2	6	22.86	-0.03	-4.17	0.00	0	FFS	30	FFS_30	2014-02-06
250	2014	2	7	22.69	-0.18	-4.34	0.00	0	FFS	30	FFS_30	2014-02-07
251	2014	2	8	22.53	-0.33	-4.49	0.00	0	FFS	30	FFS_30	2014-02-08
252	2014	2	9	22.52	-0.33	-4.50	0.00	0	FFS	30	FFS_30	2014-02-09
253	2014	2	10	22.87	0.03	-4.15	0.00	0	FFS	30	FFS_30	2014-02-10
254	2014	2	11	22.62	-0.21	-4.41	0.00	0	FFS	30	FFS_30	2014-02-11
255	2014	2	12	22.98	0.16	-4.04	0.00	0	FFS	30	FFS_30	2014-02-12
256	2014	2	13	22.94	0.13	-4.09	0.00	0	FFS	30	FFS_30	2014-02-13
257	2014	2	14	22.47	-0.33	-4.55	0.00	0	FFS	30	FFS_30	2014-02-14
258	2014	2	15	22.43	-0.36	-4.59	0.00	0	FFS	30	FFS_30	2014-02-15
259	2014	2	16	22.53	-0.26	-4.50	0.00	0	FFS	30	FFS_30	2014-02-16
260	2014	2	17	22.30	-0.50	-4.73	0.00	0	FFS	30	FFS_30	2014-02-17
261	2014	2	18	22.23	-0.57	-4.80	0.00	0	FFS	30	FFS_30	2014-02-18
262	2014	2	19	22.65	-0.16	-4.38	0.00	0	FFS	30	FFS_30	2014-02-19
263	2014	2	20	22.77	-0.04	-4.26	0.00	0	FFS	30	FFS_30	2014-02-20
264	2014	2	21	22.62	-0.20	-4.41	0.00	0	FFS	30	FFS_30	2014-02-21
265	2014	2	22	22.75	-0.07	-4.28	0.00	0	FFS	30	FFS_30	2014-02-22
266	2014	2	23	22.81	-0.01	-4.22	0.00	0	FFS	30	FFS_30	2014-02-23
267	2014	2	24	22.88	0.06	-4.14	0.00	0	FFS	30	FFS_30	2014-02-24
268	2014	2	25	22.83	-0.00	-4.20	0.00	0	FFS	30	FFS_30	2014-02-25
269	2014	2	26	22.78	-0.05	-4.25	0.00	0	FFS	30	FFS_30	2014-02-26
270	2014	2	27	22.82	-0.01	-4.20	0.00	0	FFS	30	FFS_30	2014-02-27
271	2014	2	28	22.69	-0.15	-4.34	0.00	0	FFS	30	FFS_30	2014-02-28
272	2014	3	1	22.68	-0.17	-4.35	0.00	0	FFS	30	FFS_30	2014-03-01
273	2014	3	2	22.50	-0.35	-4.53	0.00	0	FFS	30	FFS_30	2014-03-02
274	2014	3	3	22.52	-0.34	-4.51	0.00	0	FFS	30	FFS_30	2014-03-03
275	2014	3	4	22.54	-0.32	-4.49	0.00	0	FFS	30	FFS_30	2014-03-04
276	2014	3	5	22.46	-0.41	-4.57	0.00	0	FFS	30	FFS_30	2014-03-05
277	2014	3	6	22.84	-0.03	-4.19	0.00	0	FFS	30	FFS_30	2014-03-06
278	2014	3	7	23.36	0.49	-3.66	0.00	0	FFS	30	FFS_30	2014-03-07
279	2014	3	8	22.65	-0.23	-4.38	0.00	0	FFS	30	FFS_30	2014-03-08
280	2014	3	9	22.96	0.08	-4.06	0.00	0	FFS	30	FFS_30	2014-03-09
281	2014	3	10	23.16	0.28	-3.87	0.00	0	FFS	30	FFS_30	2014-03-10
282	2014	3	11	23.80	0.91	-3.22	0.00	0	FFS	30	FFS_30	2014-03-11
283	2014	3	12	23.28	0.39	-3.75	0.00	0	FFS	30	FFS_30	2014-03-12
284	2014	3	13	23.79	0.89	-3.24	0.00	0	FFS	30	FFS_30	2014-03-13
285	2014	3	14	23.36	0.46	-3.67	0.00	0	FFS	30	FFS_30	2014-03-14
286	2014	3	15	23.45	0.54	-3.58	0.00	0	FFS	30	FFS_30	2014-03-15
287	2014	3	16	22.81	-0.11	-4.21	0.00	0	FFS	30	FFS_30	2014-03-16
288	2014	3	17	23.02	0.09	-4.01	0.00	0	FFS	30	FFS_30	2014-03-17
289	2014	3	18	22.88	-0.07	-4.14	0.00	0	FFS	30	FFS_30	2014-03-18
290	2014	3	19	22.68	-0.28	-4.35	0.00	0	FFS	30	FFS_30	2014-03-19
291	2014	3	20	22.48	-0.50	-4.54	0.00	0	FFS	30	FFS_30	2014-03-20
292	2014	3	21	22.27	-0.73	-4.76	0.00	0	FFS	30	FFS_30	2014-03-21
293	2014	3	22	22.27	-0.73	-4.75	0.00	0	FFS	30	FFS_30	2014-03-22
294	2014	3	23	22.36	-0.67	-4.67	0.00	0	FFS	30	FFS_30	2014-03-23
295	2014	3	24	22.43	-0.61	-4.59	0.00	0	FFS	30	FFS_30	2014-03-24
296	2014	3	25	22.63	-0.42	-4.40	0.00	0	FFS	30	FFS_30	2014-03-25
297	2014	3	26	22.80	-0.27	-4.23	0.00	0	FFS	30	FFS_30	2014-03-26
298	2014	3	27	23.14	0.06	-3.89	0.00	0	FFS	30	FFS_30	2014-03-27
299	2014	3	28	23.36	0.26	-3.67	0.00	0	FFS	30	FFS_30	2014-03-28
300	2014	3	29	22.91	-0.20	-4.11	0.00	0	FFS	30	FFS_30	2014-03-29
301	2014	3	30	23.12	-0.01	-3.91	0.00	0	FFS	30	FFS_30	2014-03-30
302	2014	3	31	23.03	-0.12	-4.00	0.00	0	FFS	30	FFS_30	2014-03-31
303	2014	4	1	23.16	-0.00	-3.87	0.00	0	FFS	30	FFS_30	2014-04-01
304	2014	4	2	23.20	0.03	-3.82	0.00	0	FFS	30	FFS_30	2014-04-02
305	2014	4	3	23.13	-0.06	-3.90	0.00	0	FFS	30	FFS_30	2014-04-03
306	2014	4	4	23.14	-0.07	-3.89	0.00	0	FFS	30	FFS_30	2014-04-04
307	2014	4	5	23.16	-0.06	-3.87	0.00	0	FFS	30	FFS_30	2014-04-05
308	2014	4	6	23.21	-0.03	-3.82	0.00	0	FFS	30	FFS_30	2014-04-06
309	2014	4	7	23.14	-0.11	-3.88	0.00	0	FFS	30	FFS_30	2014-04-07
310	2014	4	8	23.04	-0.23	-3.99	0.00	0	FFS	30	FFS_30	2014-04-08
311	2014	4	9	22.98	-0.30	-4.05	0.00	0	FFS	30	FFS_30	2014-04-09
312	2014	4	10	23.02	-0.27	-4.01	0.00	0	FFS	30	FFS_30	2014-04-10
313	2014	4	11	23.29	-0.02	-3.73	0.00	0	FFS	30	FFS_30	2014-04-11
314	2014	4	12	23.17	-0.15	-3.86	0.00	0	FFS	30	FFS_30	2014-04-12
315	2014	4	13	23.02	-0.31	-4.00	0.00	0	FFS	30	FFS_30	2014-04-13
316	2014	4	14	23.04	-0.31	-3.99	0.00	0	FFS	30	FFS_30	2014-04-14
317	2014	4	15	22.98	-0.39	-4.05	0.00	0	FFS	30	FFS_30	2014-04-15
318	2014	4	16	23.36	-0.03	-3.67	0.00	0	FFS	30	FFS_30	2014-04-16
319	2014	4	17	23.37	-0.03	-3.65	0.00	0	FFS	30	FFS_30	2014-04-17
320	2014	4	18	23.60	0.17	-3.43	0.00	0	FFS	30	FFS_30	2014-04-18
321	2014	4	19	23.67	0.22	-3.36	0.00	0	FFS	30	FFS_30	2014-04-19
322	2014	4	20	23.79	0.32	-3.24	0.00	0	FFS	30	FFS_30	2014-04-20
323	2014	4	21	23.52	0.03	-3.51	0.00	0	FFS	30	FFS_30	2014-04-21
324	2014	4	22	23.58	0.07	-3.45	0.00	0	FFS	30	FFS_30	2014-04-22
325	2014	4	23	23.90	0.37	-3.13	0.00	0	FFS	30	FFS_30	2014-04-23
326	2014	4	24	23.90	0.35	-3.12	0.00	0	FFS	30	FFS_30	2014-04-24
327	2014	4	25	23.76	0.19	-3.26	0.00	0	FFS	30	FFS_30	2014-04-25
328	2014	4	26	23.48	-0.11	-3.55	0.00	0	FFS	30	FFS_30	2014-04-26
329	2014	4	27	23.84	0.23	-3.19	0.00	0	FFS	30	FFS_30	2014-04-27
330	2014	4	28	23.97	0.34	-3.06	0.00	0	FFS	30	FFS_30	2014-04-28
331	2014	4	29	24.05	0.40	-2.98	0.00	0	FFS	30	FFS_30	2014-04-29
332	2014	4	30	23.80	0.13	-3.23	0.00	0	FFS	30	FFS_30	2014-04-30
333	2014	5	1	23.69	0.01	-3.33	0.00	0	FFS	30	FFS_30	2014-05-01
334	2014	5	2	23.44	-0.27	-3.59	0.00	0	FFS	30	FFS_30	2014-05-02
335	2014	5	3	24.33	0.60	-2.69	0.00	0	FFS	30	FFS_30	2014-05-03
336	2014	5	4	24.42	0.67	-2.61	0.00	0	FFS	30	FFS_30	2014-05-04
337	2014	5	5	24.43	0.67	-2.59	0.00	0	FFS	30	FFS_30	2014-05-05
338	2014	5	6	24.79	1.00	-2.24	0.00	0	FFS	30	FFS_30	2014-05-06
339	2014	5	7	24.97	1.16	-2.05	0.00	0	FFS	30	FFS_30	2014-05-07
340	2014	5	8	24.79	0.96	-2.23	0.00	0	FFS	30	FFS_30	2014-05-08
341	2014	5	9	24.55	0.70	-2.48	0.00	0	FFS	30	FFS_30	2014-05-09
342	2014	5	10	24.43	0.56	-2.60	0.00	0	FFS	30	FFS_30	2014-05-10
343	2014	5	11	24.36	0.47	-2.66	0.00	0	FFS	30	FFS_30	2014-05-11
344	2014	5	12	24.16	0.25	-2.87	0.00	0	FFS	30	FFS_30	2014-05-12
345	2014	5	13	23.94	0.01	-3.09	0.00	0	FFS	30	FFS_30	2014-05-13
346	2014	5	14	24.01	0.06	-3.02	0.00	0	FFS	30	FFS_30	2014-05-14
347	2014	5	15	23.97	-0.00	-3.06	0.00	0	FFS	30	FFS_30	2014-05-15
348	2014	5	16	24.22	0.20	-2.81	0.00	0	FFS	30	FFS_30	2014-05-16
349	2014	5	17	24.39	0.34	-2.63	0.00	0	FFS	30	FFS_30	2014-05-17
350	2014	5	18	24.32	0.22	-2.70	0.00	0	FFS	30	FFS_30	2014-05-18
351	2014	5	19	24.57	0.43	-2.45	0.00	0	FFS	30	FFS_30	2014-05-19
352	2014	5	20	24.49	0.30	-2.54	0.00	0	FFS	30	FFS_30	2014-05-20
353	2014	5	21	24.50	0.27	-2.53	0.00	0	FFS	30	FFS_30	2014-05-21
354	2014	5	22	24.66	0.39	-2.37	0.00	0	FFS	30	FFS_30	2014-05-22
355	2014	5	23	24.80	0.49	-2.22	0.00	0	FFS	30	FFS_30	2014-05-23
356	2014	5	24	24.77	0.41	-2.26	0.00	0	FFS	30	FFS_30	2014-05-24
357	2014	5	25	24.50	0.10	-2.53	0.00	0	FFS	30	FFS_30	2014-05-25
358	2014	5	26	24.54	0.09	-2.49	0.00	0	FFS	30	FFS_30	2014-05-26
359	2014	5	27	24.68	0.19	-2.35	0.00	0	FFS	30	FFS_30	2014-05-27
360	2014	5	28	24.58	0.06	-2.44	0.00	0	FFS	30	FFS_30	2014-05-28
361	2014	5	29	24.75	0.18	-2.28	0.00	0	FFS	30	FFS_30	2014-05-29
362	2014	5	30	24.99	0.38	-2.04	0.00	0	FFS	30	FFS_30	2014-05-30
363	2014	5	31	25.13	0.47	-1.90	0.00	0	FFS	30	FFS_30	2014-05-31
364	2014	6	1	25.64	0.94	-1.38	0.00	0	FFS	30	FFS_30	2014-06-01
365	2014	6	2	25.78	1.04	-1.24	0.00	0	FFS	30	FFS_30	2014-06-02
366	2014	6	3	26.25	1.47	-0.77	0.00	0	FFS	30	FFS_30	2014-06-03
367	2014	6	4	26.30	1.47	-0.73	0.00	0	FFS	30	FFS_30	2014-06-04
368	2014	6	5	26.31	1.44	-0.72	0.00	0	FFS	30	FFS_30	2014-06-05
369	2014	6	6	26.47	1.56	-0.56	0.00	0	FFS	30	FFS_30	2014-06-06
370	2014	6	7	25.91	0.95	-1.12	0.00	0	FFS	30	FFS_30	2014-06-07
371	2014	6	8	25.83	0.82	-1.20	0.00	0	FFS	30	FFS_30	2014-06-08
372	2014	6	9	25.58	0.54	-1.45	0.00	0	FFS	30	FFS_30	2014-06-09
373	2014	6	10	25.70	0.62	-1.32	0.00	0	FFS	30	FFS_30	2014-06-10
374	2014	6	11	25.58	0.45	-1.44	0.00	0	FFS	30	FFS_30	2014-06-11
375	2014	6	12	25.78	0.60	-1.25	0.00	0	FFS	30	FFS_30	2014-06-12
376	2014	6	13	25.78	0.60	-1.25	0.00	0	FFS	30	FFS_30	2014-06-13
377	2014	6	14	25.78	0.60	-1.25	0.00	0	FFS	30	FFS_30	2014-06-14
378	2014	6	15	25.78	0.60	-1.25	0.00	0	FFS	30	FFS_30	2014-06-15
379	2014	6	16	25.94	0.62	-1.08	0.00	0	FFS	30	FFS_30	2014-06-16
380	2014	6	17	25.98	0.64	-1.05	0.00	0	FFS	30	FFS_30	2014-06-17
381	2014	6	18	25.96	0.59	-1.07	0.00	0	FFS	30	FFS_30	2014-06-18
382	2014	6	19	25.86	0.48	-1.17	0.00	0	FFS	30	FFS_30	2014-06-19
383	2014	6	20	26.03	0.63	-0.99	0.00	0	FFS	30	FFS_30	2014-06-20
384	2014	6	21	26.01	0.59	-1.01	0.00	0	FFS	30	FFS_30	2014-06-21
385	2014	6	22	26.08	0.64	-0.94	0.00	0	FFS	30	FFS_30	2014-06-22
386	2014	6	23	26.18	0.71	-0.85	0.00	0	FFS	30	FFS_30	2014-06-23
387	2014	6	24	26.31	0.82	-0.72	0.00	0	FFS	30	FFS_30	2014-06-24
388	2014	6	25	26.21	0.71	-0.82	0.00	0	FFS	30	FFS_30	2014-06-25
389	2014	6	26	26.25	0.72	-0.78	0.00	0	FFS	30	FFS_30	2014-06-26
390	2014	6	27	26.50	0.95	-0.53	0.00	0	FFS	30	FFS_30	2014-06-27
391	2014	6	28	26.56	0.99	-0.47	0.00	0	FFS	30	FFS_30	2014-06-28
392	2014	6	29	26.60	1.01	-0.43	0.00	0	FFS	30	FFS_30	2014-06-29
393	2014	6	30	26.52	0.91	-0.51	0.00	0	FFS	30	FFS_30	2014-06-30
394	2014	7	1	26.68	1.05	-0.34	0.00	0	FFS	30	FFS_30	2014-07-01
395	2014	7	2	26.85	1.20	-0.17	0.00	0	FFS	30	FFS_30	2014-07-02
396	2014	7	3	26.86	1.19	-0.17	0.00	0	FFS	30	FFS_30	2014-07-03
397	2014	7	4	26.50	0.81	-0.53	0.00	0	FFS	30	FFS_30	2014-07-04
398	2014	7	5	26.54	0.83	-0.49	0.00	0	FFS	30	FFS_30	2014-07-05
399	2014	7	6	26.73	1.00	-0.30	0.00	0	FFS	30	FFS_30	2014-07-06
400	2014	7	7	27.15	1.40	0.12	0.00	1	FFS	30	FFS_30	2014-07-07
401	2014	7	8	27.07	1.30	0.05	0.00	1	FFS	30	FFS_30	2014-07-08
402	2014	7	9	27.13	1.33	0.10	0.00	1	FFS	30	FFS_30	2014-07-09
403	2014	7	10	27.04	1.22	0.01	0.00	1	FFS	30	FFS_30	2014-07-10
404	2014	7	11	26.84	1.00	-0.19	0.00	0	FFS	30	FFS_30	2014-07-11
405	2014	7	12	26.89	1.03	-0.14	0.00	0	FFS	30	FFS_30	2014-07-12
406	2014	7	13	26.52	0.64	-0.51	0.00	0	FFS	30	FFS_30	2014-07-13
407	2014	7	14	27.04	1.14	0.01	0.00	1	FFS	30	FFS_30	2014-07-14
408	2014	7	15	27.13	1.22	0.11	0.00	1	FFS	30	FFS_30	2014-07-15
409	2014	7	16	26.71	0.77	-0.32	0.00	0	FFS	30	FFS_30	2014-07-16
410	2014	7	17	26.97	1.01	-0.06	0.00	0	FFS	30	FFS_30	2014-07-17
411	2014	7	18	26.80	0.82	-0.23	0.00	0	FFS	30	FFS_30	2014-07-18
412	2014	7	19	26.97	0.96	-0.06	0.00	0	FFS	30	FFS_30	2014-07-19
413	2014	7	20	27.12	1.09	0.10	0.00	1	FFS	30	FFS_30	2014-07-20
414	2014	7	21	27.11	1.06	0.08	0.00	1	FFS	30	FFS_30	2014-07-21
415	2014	7	22	27.00	0.93	-0.02	0.00	0	FFS	30	FFS_30	2014-07-22
416	2014	7	23	27.15	1.06	0.13	0.00	1	FFS	30	FFS_30	2014-07-23
417	2014	7	24	27.03	0.91	-0.00	0.00	0	FFS	30	FFS_30	2014-07-24
418	2014	7	25	27.01	0.87	-0.02	0.00	0	FFS	30	FFS_30	2014-07-25
419	2014	7	26	26.99	0.83	-0.04	0.00	0	FFS	30	FFS_30	2014-07-26
420	2014	7	27	27.09	0.90	0.06	0.00	1	FFS	30	FFS_30	2014-07-27
421	2014	7	28	27.25	1.05	0.23	0.00	1	FFS	30	FFS_30	2014-07-28
422	2014	7	29	27.37	1.14	0.35	0.00	1	FFS	30	FFS_30	2014-07-29
423	2014	7	30	27.39	1.14	0.37	0.00	1	FFS	30	FFS_30	2014-07-30
424	2014	7	31	27.86	1.59	0.84	0.00	1	FFS	30	FFS_30	2014-07-31
425	2014	8	1	27.84	1.55	0.82	0.00	1	FFS	30	FFS_30	2014-08-01
426	2014	8	2	27.82	1.50	0.79	0.00	1	FFS	30	FFS_30	2014-08-02
427	2014	8	3	27.84	1.49	0.81	0.00	1	FFS	30	FFS_30	2014-08-03
428	2014	8	4	27.93	1.57	0.91	0.00	1	FFS	30	FFS_30	2014-08-04
429	2014	8	5	28.22	1.83	1.19	0.17	2	FFS	30	FFS_30	2014-08-05
430	2014	8	6	27.86	1.44	0.83	0.17	1	FFS	30	FFS_30	2014-08-06
431	2014	8	7	27.73	1.30	0.71	0.17	1	FFS	30	FFS_30	2014-08-07
432	2014	8	8	27.83	1.37	0.80	0.17	1	FFS	30	FFS_30	2014-08-08
433	2014	8	9	27.54	1.06	0.51	0.17	1	FFS	30	FFS_30	2014-08-09
434	2014	8	10	27.48	0.98	0.45	0.17	1	FFS	30	FFS_30	2014-08-10
435	2014	8	11	27.41	0.88	0.38	0.17	1	FFS	30	FFS_30	2014-08-11
436	2014	8	12	27.34	0.80	0.32	0.17	1	FFS	30	FFS_30	2014-08-12
437	2014	8	13	27.59	1.02	0.56	0.17	1	FFS	30	FFS_30	2014-08-13
438	2014	8	14	27.53	0.94	0.51	0.17	1	FFS	30	FFS_30	2014-08-14
439	2014	8	15	27.58	0.97	0.55	0.17	1	FFS	30	FFS_30	2014-08-15
440	2014	8	16	27.63	1.00	0.60	0.17	1	FFS	30	FFS_30	2014-08-16
441	2014	8	17	27.52	0.87	0.49	0.17	1	FFS	30	FFS_30	2014-08-17
442	2014	8	18	27.68	1.03	0.66	0.17	1	FFS	30	FFS_30	2014-08-18
443	2014	8	19	27.80	1.13	0.77	0.17	1	FFS	30	FFS_30	2014-08-19
444	2014	8	20	27.68	1.00	0.65	0.17	1	FFS	30	FFS_30	2014-08-20
445	2014	8	21	27.83	1.13	0.80	0.17	1	FFS	30	FFS_30	2014-08-21
446	2014	8	22	27.81	1.10	0.78	0.17	1	FFS	30	FFS_30	2014-08-22
447	2014	8	23	27.87	1.15	0.84	0.17	1	FFS	30	FFS_30	2014-08-23
448	2014	8	24	27.81	1.07	0.78	0.17	1	FFS	30	FFS_30	2014-08-24
449	2014	8	25	27.70	0.95	0.67	0.17	1	FFS	30	FFS_30	2014-08-25
450	2014	8	26	27.86	1.10	0.84	0.17	1	FFS	30	FFS_30	2014-08-26
451	2014	8	27	27.60	0.82	0.57	0.17	1	FFS	30	FFS_30	2014-08-27
452	2014	8	28	27.49	0.70	0.46	0.17	1	FFS	30	FFS_30	2014-08-28
453	2014	8	29	27.70	0.89	0.67	0.17	1	FFS	30	FFS_30	2014-08-29
454	2014	8	30	27.67	0.86	0.64	0.17	1	FFS	30	FFS_30	2014-08-30
455	2014	8	31	27.84	1.02	0.82	0.17	1	FFS	30	FFS_30	2014-08-31
456	2014	9	1	28.07	1.23	1.04	0.32	2	FFS	30	FFS_30	2014-09-01
457	2014	9	2	28.19	1.34	1.17	0.49	2	FFS	30	FFS_30	2014-09-02
458	2014	9	3	28.42	1.55	1.39	0.68	2	FFS	30	FFS_30	2014-09-03
459	2014	9	4	28.36	1.48	1.33	0.87	2	FFS	30	FFS_30	2014-09-04
460	2014	9	5	28.50	1.61	1.48	1.09	2	FFS	30	FFS_30	2014-09-05
461	2014	9	6	28.73	1.82	1.70	1.33	2	FFS	30	FFS_30	2014-09-06
462	2014	9	7	28.47	1.55	1.44	1.53	2	FFS	30	FFS_30	2014-09-07
463	2014	9	8	28.61	1.68	1.59	1.76	2	FFS	30	FFS_30	2014-09-08
464	2014	9	9	28.65	1.70	1.62	1.99	2	FFS	30	FFS_30	2014-09-09
465	2014	9	10	28.61	1.65	1.58	2.22	2	FFS	30	FFS_30	2014-09-10
466	2014	9	11	28.62	1.64	1.59	2.45	2	FFS	30	FFS_30	2014-09-11
467	2014	9	12	28.35	1.36	1.32	2.63	2	FFS	30	FFS_30	2014-09-12
468	2014	9	13	28.65	1.65	1.63	2.87	2	FFS	30	FFS_30	2014-09-13
469	2014	9	14	28.62	1.60	1.59	3.09	2	FFS	30	FFS_30	2014-09-14
470	2014	9	15	28.58	1.56	1.56	3.32	2	FFS	30	FFS_30	2014-09-15
471	2014	9	16	28.66	1.64	1.63	3.55	2	FFS	30	FFS_30	2014-09-16
472	2014	9	17	28.47	1.46	1.44	3.76	2	FFS	30	FFS_30	2014-09-17
473	2014	9	18	28.41	1.41	1.38	3.95	2	FFS	30	FFS_30	2014-09-18
474	2014	9	19	28.42	1.43	1.39	4.15	3	FFS	30	FFS_30	2014-09-19
475	2014	9	20	28.74	1.76	1.71	4.40	3	FFS	30	FFS_30	2014-09-20
476	2014	9	21	28.68	1.71	1.65	4.63	3	FFS	30	FFS_30	2014-09-21
477	2014	9	22	28.73	1.78	1.71	4.88	3	FFS	30	FFS_30	2014-09-22
478	2014	9	23	28.62	1.68	1.59	5.10	3	FFS	30	FFS_30	2014-09-23
479	2014	9	24	28.40	1.47	1.37	5.30	3	FFS	30	FFS_30	2014-09-24
480	2014	9	25	28.52	1.60	1.49	5.51	3	FFS	30	FFS_30	2014-09-25
481	2014	9	26	28.38	1.47	1.35	5.71	3	FFS	30	FFS_30	2014-09-26
482	2014	9	27	28.38	1.48	1.35	5.90	3	FFS	30	FFS_30	2014-09-27
483	2014	9	28	28.29	1.40	1.26	6.08	3	FFS	30	FFS_30	2014-09-28
484	2014	9	29	28.45	1.57	1.43	6.28	3	FFS	30	FFS_30	2014-09-29
485	2014	9	30	28.62	1.75	1.59	6.51	3	FFS	30	FFS_30	2014-09-30
486	2014	10	1	28.56	1.70	1.53	6.73	3	FFS	30	FFS_30	2014-10-01
487	2014	10	2	28.97	2.11	1.94	7.01	3	FFS	30	FFS_30	2014-10-02
488	2014	10	3	28.95	2.11	1.92	7.28	3	FFS	30	FFS_30	2014-10-03
489	2014	10	4	29.14	2.31	2.11	7.58	3	FFS	30	FFS_30	2014-10-04
490	2014	10	5	28.79	1.97	1.77	7.84	3	FFS	30	FFS_30	2014-10-05
491	2014	10	6	28.82	2.01	1.79	8.09	4	FFS	30	FFS_30	2014-10-06
492	2014	10	7	28.75	1.95	1.73	8.34	4	FFS	30	FFS_30	2014-10-07
493	2014	10	8	28.82	2.03	1.79	8.59	4	FFS	30	FFS_30	2014-10-08
494	2014	10	9	28.75	1.97	1.72	8.84	4	FFS	30	FFS_30	2014-10-09
495	2014	10	10	29.13	2.36	2.10	9.14	4	FFS	30	FFS_30	2014-10-10
496	2014	10	11	29.05	2.30	2.03	9.43	4	FFS	30	FFS_30	2014-10-11
497	2014	10	12	28.80	2.05	1.77	9.68	4	FFS	30	FFS_30	2014-10-12
498	2014	10	13	28.44	1.70	1.41	9.88	4	FFS	30	FFS_30	2014-10-13
499	2014	10	14	28.20	1.48	1.17	10.05	4	FFS	30	FFS_30	2014-10-14
500	2014	10	15	28.31	1.59	1.28	10.24	4	FFS	30	FFS_30	2014-10-15
501	2014	10	16	28.37	1.69	1.34	10.43	4	FFS	30	FFS_30	2014-10-16
502	2014	10	17	28.36	1.73	1.33	10.62	4	FFS	30	FFS_30	2014-10-17
503	2014	10	18	28.36	1.77	1.33	10.81	4	FFS	30	FFS_30	2014-10-18
504	2014	10	19	28.16	1.61	1.13	10.97	4	FFS	30	FFS_30	2014-10-19
505	2014	10	20	28.08	1.57	1.05	11.12	4	FFS	30	FFS_30	2014-10-20
506	2014	10	21	28.10	1.63	1.07	11.27	4	FFS	30	FFS_30	2014-10-21
507	2014	10	22	27.79	1.36	0.76	11.27	1	FFS	30	FFS_30	2014-10-22
508	2014	10	23	27.68	1.30	0.65	11.27	1	FFS	30	FFS_30	2014-10-23
509	2014	10	24	27.69	1.35	0.66	11.27	1	FFS	30	FFS_30	2014-10-24
510	2014	10	25	27.63	1.33	0.60	11.27	1	FFS	30	FFS_30	2014-10-25
511	2014	10	26	27.83	1.57	0.80	11.27	1	FFS	30	FFS_30	2014-10-26
512	2014	10	27	27.89	1.67	0.86	11.27	1	FFS	30	FFS_30	2014-10-27
513	2014	10	28	27.77	1.59	0.74	11.10	1	FFS	30	FFS_30	2014-10-28
514	2014	10	29	27.55	1.41	0.52	11.10	1	FFS	30	FFS_30	2014-10-29
515	2014	10	30	27.35	1.26	0.32	11.10	1	FFS	30	FFS_30	2014-10-30
516	2014	10	31	27.15	1.10	0.12	11.10	1	FFS	30	FFS_30	2014-10-31
517	2014	11	1	27.18	1.17	0.15	11.10	1	FFS	30	FFS_30	2014-11-01
518	2014	11	2	27.08	1.12	0.06	11.10	1	FFS	30	FFS_30	2014-11-02
519	2014	11	3	27.06	1.13	0.03	11.10	1	FFS	30	FFS_30	2014-11-03
520	2014	11	4	27.47	1.58	0.44	11.10	1	FFS	30	FFS_30	2014-11-04
521	2014	11	5	27.38	1.53	0.35	11.10	1	FFS	30	FFS_30	2014-11-05
522	2014	11	6	26.74	0.94	-0.28	11.10	0	FFS	30	FFS_30	2014-11-06
523	2014	11	7	26.84	1.08	-0.19	11.10	0	FFS	30	FFS_30	2014-11-07
524	2014	11	8	26.65	0.93	-0.38	11.10	0	FFS	30	FFS_30	2014-11-08
525	2014	11	9	26.49	0.81	-0.54	11.10	0	FFS	30	FFS_30	2014-11-09
526	2014	11	10	26.51	0.87	-0.52	11.10	0	FFS	30	FFS_30	2014-11-10
527	2014	11	11	26.73	1.14	-0.30	11.10	0	FFS	30	FFS_30	2014-11-11
528	2014	11	12	26.80	1.24	-0.23	11.10	0	FFS	30	FFS_30	2014-11-12
529	2014	11	13	26.67	1.16	-0.36	11.10	0	FFS	30	FFS_30	2014-11-13
530	2014	11	14	26.67	1.20	-0.36	11.10	0	FFS	30	FFS_30	2014-11-14
531	2014	11	15	26.46	1.03	-0.57	11.10	0	FFS	30	FFS_30	2014-11-15
532	2014	11	16	26.43	1.05	-0.60	11.10	0	FFS	30	FFS_30	2014-11-16
533	2014	11	17	26.66	1.32	-0.36	11.10	0	FFS	30	FFS_30	2014-11-17
534	2014	11	18	26.44	1.14	-0.59	11.10	0	FFS	30	FFS_30	2014-11-18
535	2014	11	19	26.61	1.35	-0.41	11.10	0	FFS	30	FFS_30	2014-11-19
536	2014	11	20	26.64	1.43	-0.38	11.10	0	FFS	30	FFS_30	2014-11-20
537	2014	11	21	26.70	1.53	-0.33	11.10	0	FFS	30	FFS_30	2014-11-21
538	2014	11	22	26.69	1.55	-0.34	11.10	0	FFS	30	FFS_30	2014-11-22
539	2014	11	23	26.71	1.62	-0.31	11.10	0	FFS	30	FFS_30	2014-11-23
540	2014	11	24	26.74	1.70	-0.28	10.95	0	FFS	30	FFS_30	2014-11-24
541	2014	11	25	26.25	1.25	-0.77	10.79	0	FFS	30	FFS_30	2014-11-25
542	2014	11	26	26.08	1.12	-0.95	10.59	0	FFS	30	FFS_30	2014-11-26
543	2014	11	27	26.11	1.19	-0.91	10.40	0	FFS	30	FFS_30	2014-11-27
544	2014	11	28	25.92	1.04	-1.11	10.19	0	FFS	30	FFS_30	2014-11-28
545	2014	11	29	25.48	0.64	-1.55	9.94	0	FFS	30	FFS_30	2014-11-29
546	2014	11	30	25.38	0.59	-1.64	9.74	0	FFS	30	FFS_30	2014-11-30
547	2014	12	1	25.34	0.58	-1.69	9.51	0	FFS	30	FFS_30	2014-12-01
548	2014	12	2	25.50	0.79	-1.52	9.28	0	FFS	30	FFS_30	2014-12-02
549	2014	12	3	25.58	0.91	-1.45	9.05	0	FFS	30	FFS_30	2014-12-03
550	2014	12	4	25.72	1.09	-1.31	8.83	0	FFS	30	FFS_30	2014-12-04
551	2014	12	5	25.65	1.07	-1.37	8.64	0	FFS	30	FFS_30	2014-12-05
552	2014	12	6	25.11	0.57	-1.92	8.41	0	FFS	30	FFS_30	2014-12-06
553	2014	12	7	25.06	0.55	-1.97	8.18	0	FFS	30	FFS_30	2014-12-07
554	2014	12	8	25.07	0.61	-1.96	7.96	0	FFS	30	FFS_30	2014-12-08
555	2014	12	9	25.26	0.85	-1.76	7.72	0	FFS	30	FFS_30	2014-12-09
556	2014	12	10	25.17	0.79	-1.86	7.52	0	FFS	30	FFS_30	2014-12-10
557	2014	12	11	25.19	0.86	-1.84	7.32	0	FFS	30	FFS_30	2014-12-11
558	2014	12	12	25.18	0.89	-1.85	7.12	0	FFS	30	FFS_30	2014-12-12
559	2014	12	13	25.17	0.92	-1.86	6.88	0	FFS	30	FFS_30	2014-12-13
560	2014	12	14	25.24	1.03	-1.79	6.64	0	FFS	30	FFS_30	2014-12-14
561	2014	12	15	25.29	1.12	-1.74	6.40	0	FFS	30	FFS_30	2014-12-15
562	2014	12	16	25.20	1.07	-1.83	6.17	0	FFS	30	FFS_30	2014-12-16
563	2014	12	17	24.81	0.72	-2.22	5.97	0	FFS	30	FFS_30	2014-12-17
564	2014	12	18	25.17	1.11	-1.85	5.76	0	FFS	30	FFS_30	2014-12-18
565	2014	12	19	25.04	1.01	-1.99	5.57	0	FFS	30	FFS_30	2014-12-19
566	2014	12	20	25.10	1.11	-1.93	5.37	0	FFS	30	FFS_30	2014-12-20
567	2014	12	21	24.92	0.96	-2.11	5.19	0	FFS	30	FFS_30	2014-12-21
568	2014	12	22	24.46	0.54	-2.56	4.99	0	FFS	30	FFS_30	2014-12-22
569	2014	12	23	24.60	0.71	-2.42	4.76	0	FFS	30	FFS_30	2014-12-23
570	2014	12	24	24.52	0.67	-2.50	4.54	0	FFS	30	FFS_30	2014-12-24
571	2014	12	25	24.38	0.56	-2.65	4.27	0	FFS	30	FFS_30	2014-12-25
572	2014	12	26	24.19	0.41	-2.84	3.99	0	FFS	30	FFS_30	2014-12-26
573	2014	12	27	23.85	0.09	-3.18	3.69	0	FFS	30	FFS_30	2014-12-27
574	2014	12	28	24.03	0.31	-3.00	3.44	0	FFS	30	FFS_30	2014-12-28
575	2014	12	29	23.88	0.20	-3.14	3.18	0	FFS	30	FFS_30	2014-12-29
576	2014	12	30	23.88	0.23	-3.15	2.93	0	FFS	30	FFS_30	2014-12-30
577	2014	12	31	23.93	0.31	-3.10	2.68	0	FFS	30	FFS_30	2014-12-31
578	2015	1	1	23.04	-0.54	-3.99	2.43	0	FFS	30	FFS_30	2015-01-01
579	2015	1	2	23.81	0.27	-3.21	2.13	0	FFS	30	FFS_30	2015-01-02
580	2015	1	3	23.67	0.16	-3.36	1.84	0	FFS	30	FFS_30	2015-01-03
581	2015	1	4	23.39	-0.09	-3.64	1.59	0	FFS	30	FFS_30	2015-01-04
582	2015	1	5	23.81	0.36	-3.22	1.39	0	FFS	30	FFS_30	2015-01-05
583	2015	1	6	23.18	-0.23	-3.85	1.22	0	FFS	30	FFS_30	2015-01-06
584	2015	1	7	23.38	0.01	-3.64	1.04	0	FFS	30	FFS_30	2015-01-07
585	2015	1	8	23.79	0.45	-3.24	0.85	0	FFS	30	FFS_30	2015-01-08
586	2015	1	9	23.60	0.29	-3.43	0.66	0	FFS	30	FFS_30	2015-01-09
587	2015	1	10	24.11	0.83	-2.92	0.47	0	FFS	30	FFS_30	2015-01-10
588	2015	1	11	24.25	1.01	-2.78	0.30	0	FFS	30	FFS_30	2015-01-11
589	2015	1	12	23.92	0.72	-3.10	0.15	0	FFS	30	FFS_30	2015-01-12
590	2015	1	13	24.06	0.89	-2.97	0.00	0	FFS	30	FFS_30	2015-01-13
591	2015	1	14	24.31	1.17	-2.72	0.00	0	FFS	30	FFS_30	2015-01-14
592	2015	1	15	23.90	0.79	-3.13	0.00	0	FFS	30	FFS_30	2015-01-15
593	2015	1	16	24.10	1.01	-2.93	0.00	0	FFS	30	FFS_30	2015-01-16
594	2015	1	17	24.04	0.96	-2.98	0.00	0	FFS	30	FFS_30	2015-01-17
595	2015	1	18	24.18	1.11	-2.85	0.00	0	FFS	30	FFS_30	2015-01-18
596	2015	1	19	24.25	1.19	-2.78	0.00	0	FFS	30	FFS_30	2015-01-19
597	2015	1	20	24.31	1.26	-2.71	0.00	0	FFS	30	FFS_30	2015-01-20
598	2015	1	21	24.12	1.08	-2.91	0.00	0	FFS	30	FFS_30	2015-01-21
599	2015	1	22	23.80	0.77	-3.23	0.00	0	FFS	30	FFS_30	2015-01-22
600	2015	1	23	23.88	0.86	-3.14	0.00	0	FFS	30	FFS_30	2015-01-23
601	2015	1	24	23.43	0.42	-3.60	0.00	0	FFS	30	FFS_30	2015-01-24
602	2015	1	25	23.48	0.47	-3.55	0.00	0	FFS	30	FFS_30	2015-01-25
603	2015	1	26	23.16	0.17	-3.87	0.00	0	FFS	30	FFS_30	2015-01-26
604	2015	1	27	23.47	0.49	-3.56	0.00	0	FFS	30	FFS_30	2015-01-27
605	2015	1	28	23.90	0.93	-3.12	0.00	0	FFS	30	FFS_30	2015-01-28
606	2015	1	29	23.63	0.66	-3.40	0.00	0	FFS	30	FFS_30	2015-01-29
607	2015	1	30	23.56	0.61	-3.46	0.00	0	FFS	30	FFS_30	2015-01-30
608	2015	1	31	23.78	0.84	-3.25	0.00	0	FFS	30	FFS_30	2015-01-31
609	2015	2	1	23.67	0.74	-3.36	0.00	0	FFS	30	FFS_30	2015-02-01
610	2015	2	2	22.83	-0.09	-4.20	0.00	0	FFS	30	FFS_30	2015-02-02
611	2015	2	3	23.63	0.72	-3.40	0.00	0	FFS	30	FFS_30	2015-02-03
612	2015	2	4	23.04	0.14	-3.99	0.00	0	FFS	30	FFS_30	2015-02-04
613	2015	2	5	23.01	0.12	-4.02	0.00	0	FFS	30	FFS_30	2015-02-05
614	2015	2	6	22.95	0.06	-4.08	0.00	0	FFS	30	FFS_30	2015-02-06
615	2015	2	7	22.79	-0.09	-4.24	0.00	0	FFS	30	FFS_30	2015-02-07
616	2015	2	8	23.18	0.32	-3.85	0.00	0	FFS	30	FFS_30	2015-02-08
617	2015	2	9	23.21	0.36	-3.82	0.00	0	FFS	30	FFS_30	2015-02-09
618	2015	2	10	22.58	-0.26	-4.45	0.00	0	FFS	30	FFS_30	2015-02-10
619	2015	2	11	22.48	-0.35	-4.55	0.00	0	FFS	30	FFS_30	2015-02-11
620	2015	2	12	22.52	-0.30	-4.51	0.00	0	FFS	30	FFS_30	2015-02-12
621	2015	2	13	22.53	-0.28	-4.49	0.00	0	FFS	30	FFS_30	2015-02-13
622	2015	2	14	22.68	-0.12	-4.35	0.00	0	FFS	30	FFS_30	2015-02-14
623	2015	2	15	22.51	-0.28	-4.52	0.00	0	FFS	30	FFS_30	2015-02-15
624	2015	2	16	22.90	0.11	-4.13	0.00	0	FFS	30	FFS_30	2015-02-16
625	2015	2	17	23.13	0.33	-3.90	0.00	0	FFS	30	FFS_30	2015-02-17
626	2015	2	18	23.28	0.47	-3.75	0.00	0	FFS	30	FFS_30	2015-02-18
627	2015	2	19	23.00	0.20	-4.02	0.00	0	FFS	30	FFS_30	2015-02-19
628	2015	2	20	22.70	-0.11	-4.33	0.00	0	FFS	30	FFS_30	2015-02-20
629	2015	2	21	22.71	-0.11	-4.32	0.00	0	FFS	30	FFS_30	2015-02-21
630	2015	2	22	22.54	-0.28	-4.49	0.00	0	FFS	30	FFS_30	2015-02-22
631	2015	2	23	23.50	0.68	-3.52	0.00	0	FFS	30	FFS_30	2015-02-23
632	2015	2	24	23.22	0.39	-3.81	0.00	0	FFS	30	FFS_30	2015-02-24
633	2015	2	25	22.99	0.16	-4.04	0.00	0	FFS	30	FFS_30	2015-02-25
634	2015	2	26	22.72	-0.12	-4.31	0.00	0	FFS	30	FFS_30	2015-02-26
635	2015	2	27	22.62	-0.22	-4.41	0.00	0	FFS	30	FFS_30	2015-02-27
636	2015	2	28	22.32	-0.52	-4.70	0.00	0	FFS	30	FFS_30	2015-02-28
637	2015	3	1	22.30	-0.55	-4.73	0.00	0	FFS	30	FFS_30	2015-03-01
638	2015	3	2	22.56	-0.29	-4.47	0.00	0	FFS	30	FFS_30	2015-03-02
639	2015	3	3	22.06	-0.80	-4.97	0.00	0	FFS	30	FFS_30	2015-03-03
640	2015	3	4	21.87	-0.99	-5.15	0.00	0	FFS	30	FFS_30	2015-03-04
641	2015	3	5	21.74	-1.13	-5.29	0.00	0	FFS	30	FFS_30	2015-03-05
642	2015	3	6	21.78	-1.09	-5.25	0.00	0	FFS	30	FFS_30	2015-03-06
643	2015	3	7	21.95	-0.92	-5.08	0.00	0	FFS	30	FFS_30	2015-03-07
644	2015	3	8	22.15	-0.72	-4.88	0.00	0	FFS	30	FFS_30	2015-03-08
645	2015	3	9	21.69	-1.19	-5.34	0.00	0	FFS	30	FFS_30	2015-03-09
646	2015	3	10	21.97	-0.91	-5.06	0.00	0	FFS	30	FFS_30	2015-03-10
647	2015	3	11	22.40	-0.48	-4.62	0.00	0	FFS	30	FFS_30	2015-03-11
648	2015	3	12	21.91	-0.98	-5.11	0.00	0	FFS	30	FFS_30	2015-03-12
649	2015	3	13	21.53	-1.36	-5.49	0.00	0	FFS	30	FFS_30	2015-03-13
650	2015	3	14	21.60	-1.30	-5.43	0.00	0	FFS	30	FFS_30	2015-03-14
651	2015	3	15	21.59	-1.31	-5.43	0.00	0	FFS	30	FFS_30	2015-03-15
652	2015	3	16	21.86	-1.06	-5.16	0.00	0	FFS	30	FFS_30	2015-03-16
653	2015	3	17	22.18	-0.76	-4.85	0.00	0	FFS	30	FFS_30	2015-03-17
654	2015	3	18	21.95	-1.00	-5.07	0.00	0	FFS	30	FFS_30	2015-03-18
655	2015	3	19	21.85	-1.11	-5.17	0.00	0	FFS	30	FFS_30	2015-03-19
656	2015	3	20	21.57	-1.41	-5.46	0.00	0	FFS	30	FFS_30	2015-03-20
657	2015	3	21	21.68	-1.32	-5.35	0.00	0	FFS	30	FFS_30	2015-03-21
658	2015	3	22	21.84	-1.17	-5.19	0.00	0	FFS	30	FFS_30	2015-03-22
659	2015	3	23	21.89	-1.13	-5.14	0.00	0	FFS	30	FFS_30	2015-03-23
660	2015	3	24	22.54	-0.50	-4.49	0.00	0	FFS	30	FFS_30	2015-03-24
661	2015	3	25	22.20	-0.86	-4.83	0.00	0	FFS	30	FFS_30	2015-03-25
662	2015	3	26	22.20	-0.87	-4.82	0.00	0	FFS	30	FFS_30	2015-03-26
663	2015	3	27	22.15	-0.94	-4.88	0.00	0	FFS	30	FFS_30	2015-03-27
664	2015	3	28	22.58	-0.52	-4.45	0.00	0	FFS	30	FFS_30	2015-03-28
665	2015	3	29	22.31	-0.80	-4.72	0.00	0	FFS	30	FFS_30	2015-03-29
666	2015	3	30	22.67	-0.46	-4.36	0.00	0	FFS	30	FFS_30	2015-03-30
667	2015	3	31	22.50	-0.64	-4.53	0.00	0	FFS	30	FFS_30	2015-03-31
668	2015	4	1	22.48	-0.68	-4.55	0.00	0	FFS	30	FFS_30	2015-04-01
669	2015	4	2	22.60	-0.58	-4.43	0.00	0	FFS	30	FFS_30	2015-04-02
670	2015	4	3	22.87	-0.32	-4.16	0.00	0	FFS	30	FFS_30	2015-04-03
671	2015	4	4	23.56	0.36	-3.47	0.00	0	FFS	30	FFS_30	2015-04-04
672	2015	4	5	22.80	-0.42	-4.22	0.00	0	FFS	30	FFS_30	2015-04-05
673	2015	4	6	23.17	-0.06	-3.86	0.00	0	FFS	30	FFS_30	2015-04-06
674	2015	4	7	23.86	0.62	-3.16	0.00	0	FFS	30	FFS_30	2015-04-07
675	2015	4	8	23.65	0.39	-3.38	0.00	0	FFS	30	FFS_30	2015-04-08
676	2015	4	9	23.46	0.18	-3.57	0.00	0	FFS	30	FFS_30	2015-04-09
677	2015	4	10	23.79	0.50	-3.23	0.00	0	FFS	30	FFS_30	2015-04-10
678	2015	4	11	23.77	0.46	-3.26	0.00	0	FFS	30	FFS_30	2015-04-11
679	2015	4	12	23.70	0.38	-3.32	0.00	0	FFS	30	FFS_30	2015-04-12
680	2015	4	13	23.55	0.21	-3.48	0.00	0	FFS	30	FFS_30	2015-04-13
681	2015	4	14	23.79	0.43	-3.24	0.00	0	FFS	30	FFS_30	2015-04-14
682	2015	4	15	23.77	0.40	-3.26	0.00	0	FFS	30	FFS_30	2015-04-15
683	2015	4	16	23.83	0.44	-3.20	0.00	0	FFS	30	FFS_30	2015-04-16
684	2015	4	17	23.69	0.28	-3.34	0.00	0	FFS	30	FFS_30	2015-04-17
685	2015	4	18	23.98	0.56	-3.04	0.00	0	FFS	30	FFS_30	2015-04-18
686	2015	4	19	23.95	0.50	-3.07	0.00	0	FFS	30	FFS_30	2015-04-19
687	2015	4	20	23.85	0.38	-3.18	0.00	0	FFS	30	FFS_30	2015-04-20
688	2015	4	21	23.61	0.12	-3.41	0.00	0	FFS	30	FFS_30	2015-04-21
689	2015	4	22	24.24	0.73	-2.79	0.00	0	FFS	30	FFS_30	2015-04-22
690	2015	4	23	24.45	0.92	-2.58	0.00	0	FFS	30	FFS_30	2015-04-23
691	2015	4	24	23.32	-0.22	-3.70	0.00	0	FFS	30	FFS_30	2015-04-24
692	2015	4	25	23.50	-0.07	-3.53	0.00	0	FFS	30	FFS_30	2015-04-25
693	2015	4	26	23.55	-0.04	-3.47	0.00	0	FFS	30	FFS_30	2015-04-26
694	2015	4	27	23.42	-0.18	-3.60	0.00	0	FFS	30	FFS_30	2015-04-27
695	2015	4	28	23.02	-0.61	-4.01	0.00	0	FFS	30	FFS_30	2015-04-28
696	2015	4	29	23.11	-0.54	-3.92	0.00	0	FFS	30	FFS_30	2015-04-29
697	2015	4	30	23.46	-0.21	-3.56	0.00	0	FFS	30	FFS_30	2015-04-30
698	2015	5	1	23.67	-0.02	-3.36	0.00	0	FFS	30	FFS_30	2015-05-01
699	2015	5	2	23.82	0.11	-3.20	0.00	0	FFS	30	FFS_30	2015-05-02
700	2015	5	3	24.07	0.34	-2.96	0.00	0	FFS	30	FFS_30	2015-05-03
701	2015	5	4	24.17	0.42	-2.85	0.00	0	FFS	30	FFS_30	2015-05-04
702	2015	5	5	23.93	0.16	-3.10	0.00	0	FFS	30	FFS_30	2015-05-05
703	2015	5	6	24.13	0.34	-2.90	0.00	0	FFS	30	FFS_30	2015-05-06
704	2015	5	7	24.21	0.40	-2.82	0.00	0	FFS	30	FFS_30	2015-05-07
705	2015	5	8	24.35	0.52	-2.68	0.00	0	FFS	30	FFS_30	2015-05-08
706	2015	5	9	24.35	0.50	-2.67	0.00	0	FFS	30	FFS_30	2015-05-09
707	2015	5	10	24.39	0.52	-2.63	0.00	0	FFS	30	FFS_30	2015-05-10
708	2015	5	11	24.38	0.49	-2.65	0.00	0	FFS	30	FFS_30	2015-05-11
709	2015	5	12	24.47	0.56	-2.55	0.00	0	FFS	30	FFS_30	2015-05-12
710	2015	5	13	24.52	0.59	-2.50	0.00	0	FFS	30	FFS_30	2015-05-13
711	2015	5	14	24.56	0.61	-2.47	0.00	0	FFS	30	FFS_30	2015-05-14
712	2015	5	15	24.61	0.64	-2.42	0.00	0	FFS	30	FFS_30	2015-05-15
713	2015	5	16	24.81	0.80	-2.22	0.00	0	FFS	30	FFS_30	2015-05-16
714	2015	5	17	25.21	1.15	-1.82	0.00	0	FFS	30	FFS_30	2015-05-17
715	2015	5	18	25.25	1.16	-1.77	0.00	0	FFS	30	FFS_30	2015-05-18
716	2015	5	19	25.18	1.04	-1.85	0.00	0	FFS	30	FFS_30	2015-05-19
717	2015	5	20	25.29	1.10	-1.74	0.00	0	FFS	30	FFS_30	2015-05-20
718	2015	5	21	25.21	0.98	-1.82	0.00	0	FFS	30	FFS_30	2015-05-21
719	2015	5	22	25.36	1.09	-1.67	0.00	0	FFS	30	FFS_30	2015-05-22
720	2015	5	23	25.07	0.75	-1.96	0.00	0	FFS	30	FFS_30	2015-05-23
721	2015	5	24	24.98	0.63	-2.05	0.00	0	FFS	30	FFS_30	2015-05-24
722	2015	5	25	24.75	0.35	-2.28	0.00	0	FFS	30	FFS_30	2015-05-25
723	2015	5	26	24.36	-0.08	-2.67	0.00	0	FFS	30	FFS_30	2015-05-26
724	2015	5	27	24.42	-0.07	-2.61	0.00	0	FFS	30	FFS_30	2015-05-27
725	2015	5	28	24.21	-0.32	-2.82	0.00	0	FFS	30	FFS_30	2015-05-28
726	2015	5	29	24.51	-0.06	-2.52	0.00	0	FFS	30	FFS_30	2015-05-29
727	2015	5	30	24.55	-0.07	-2.48	0.00	0	FFS	30	FFS_30	2015-05-30
728	2015	5	31	24.56	-0.10	-2.47	0.00	0	FFS	30	FFS_30	2015-05-31
729	2015	6	1	24.39	-0.31	-2.64	0.00	0	FFS	30	FFS_30	2015-06-01
730	2015	6	2	24.52	-0.22	-2.50	0.00	0	FFS	30	FFS_30	2015-06-02
731	2015	6	3	24.78	-0.00	-2.24	0.00	0	FFS	30	FFS_30	2015-06-03
732	2015	6	4	24.91	0.08	-2.11	0.00	0	FFS	30	FFS_30	2015-06-04
733	2015	6	5	25.43	0.56	-1.60	0.00	0	FFS	30	FFS_30	2015-06-05
734	2015	6	6	25.92	1.01	-1.11	0.00	0	FFS	30	FFS_30	2015-06-06
735	2015	6	7	25.92	0.97	-1.10	0.00	0	FFS	30	FFS_30	2015-06-07
736	2015	6	8	26.22	1.22	-0.81	0.00	0	FFS	30	FFS_30	2015-06-08
737	2015	6	9	25.83	0.78	-1.20	0.00	0	FFS	30	FFS_30	2015-06-09
738	2015	6	10	25.76	0.67	-1.27	0.00	0	FFS	30	FFS_30	2015-06-10
739	2015	6	11	25.50	0.37	-1.52	0.00	0	FFS	30	FFS_30	2015-06-11
740	2015	6	12	25.64	0.47	-1.39	0.00	0	FFS	30	FFS_30	2015-06-12
741	2015	6	13	25.73	0.51	-1.30	0.00	0	FFS	30	FFS_30	2015-06-13
742	2015	6	14	25.77	0.51	-1.26	0.00	0	FFS	30	FFS_30	2015-06-14
743	2015	6	15	26.01	0.71	-1.02	0.00	0	FFS	30	FFS_30	2015-06-15
744	2015	6	16	25.97	0.64	-1.06	0.00	0	FFS	30	FFS_30	2015-06-16
745	2015	6	17	26.07	0.72	-0.96	0.00	0	FFS	30	FFS_30	2015-06-17
746	2015	6	18	26.27	0.90	-0.76	0.00	0	FFS	30	FFS_30	2015-06-18
747	2015	6	19	26.14	0.75	-0.89	0.00	0	FFS	30	FFS_30	2015-06-19
748	2015	6	20	26.15	0.74	-0.88	0.00	0	FFS	30	FFS_30	2015-06-20
749	2015	6	21	26.07	0.64	-0.96	0.00	0	FFS	30	FFS_30	2015-06-21
750	2015	6	22	26.02	0.57	-1.01	0.00	0	FFS	30	FFS_30	2015-06-22
751	2015	6	23	25.76	0.29	-1.27	0.00	0	FFS	30	FFS_30	2015-06-23
752	2015	6	24	25.75	0.26	-1.28	0.00	0	FFS	30	FFS_30	2015-06-24
753	2015	6	25	26.02	0.51	-1.01	0.00	0	FFS	30	FFS_30	2015-06-25
754	2015	6	26	26.03	0.51	-0.99	0.00	0	FFS	30	FFS_30	2015-06-26
755	2015	6	27	26.18	0.63	-0.85	0.00	0	FFS	30	FFS_30	2015-06-27
756	2015	6	28	26.27	0.71	-0.75	0.00	0	FFS	30	FFS_30	2015-06-28
757	2015	6	29	26.33	0.74	-0.70	0.00	0	FFS	30	FFS_30	2015-06-29
758	2015	6	30	26.44	0.83	-0.59	0.00	0	FFS	30	FFS_30	2015-06-30
759	2015	7	1	26.43	0.80	-0.60	0.00	0	FFS	30	FFS_30	2015-07-01
760	2015	7	2	26.45	0.80	-0.58	0.00	0	FFS	30	FFS_30	2015-07-02
761	2015	7	3	26.62	0.95	-0.41	0.00	0	FFS	30	FFS_30	2015-07-03
762	2015	7	4	26.69	1.00	-0.34	0.00	0	FFS	30	FFS_30	2015-07-04
763	2015	7	5	27.35	1.64	0.33	0.00	1	FFS	30	FFS_30	2015-07-05
764	2015	7	6	27.31	1.58	0.28	0.00	1	FFS	30	FFS_30	2015-07-06
765	2015	7	7	27.26	1.51	0.23	0.00	1	FFS	30	FFS_30	2015-07-07
766	2015	7	8	27.05	1.28	0.03	0.00	1	FFS	30	FFS_30	2015-07-08
767	2015	7	9	27.04	1.25	0.01	0.00	1	FFS	30	FFS_30	2015-07-09
768	2015	7	10	26.81	1.00	-0.22	0.00	0	FFS	30	FFS_30	2015-07-10
769	2015	7	11	26.89	1.05	-0.14	0.00	0	FFS	30	FFS_30	2015-07-11
770	2015	7	12	27.19	1.34	0.16	0.00	1	FFS	30	FFS_30	2015-07-12
771	2015	7	13	27.00	1.13	-0.03	0.00	0	FFS	30	FFS_30	2015-07-13
772	2015	7	14	26.86	0.97	-0.16	0.00	0	FFS	30	FFS_30	2015-07-14
773	2015	7	15	26.82	0.90	-0.21	0.00	0	FFS	30	FFS_30	2015-07-15
774	2015	7	16	27.21	1.27	0.18	0.00	1	FFS	30	FFS_30	2015-07-16
775	2015	7	17	27.29	1.33	0.27	0.00	1	FFS	30	FFS_30	2015-07-17
776	2015	7	18	27.35	1.36	0.32	0.00	1	FFS	30	FFS_30	2015-07-18
777	2015	7	19	27.65	1.65	0.63	0.00	1	FFS	30	FFS_30	2015-07-19
778	2015	7	20	27.59	1.56	0.56	0.00	1	FFS	30	FFS_30	2015-07-20
779	2015	7	21	27.53	1.48	0.51	0.00	1	FFS	30	FFS_30	2015-07-21
780	2015	7	22	27.58	1.51	0.55	0.00	1	FFS	30	FFS_30	2015-07-22
781	2015	7	23	27.46	1.37	0.43	0.00	1	FFS	30	FFS_30	2015-07-23
782	2015	7	24	27.37	1.25	0.34	0.00	1	FFS	30	FFS_30	2015-07-24
783	2015	7	25	27.41	1.27	0.38	0.00	1	FFS	30	FFS_30	2015-07-25
784	2015	7	26	27.58	1.41	0.55	0.00	1	FFS	30	FFS_30	2015-07-26
785	2015	7	27	27.47	1.28	0.44	0.00	1	FFS	30	FFS_30	2015-07-27
786	2015	7	28	27.58	1.37	0.56	0.00	1	FFS	30	FFS_30	2015-07-28
787	2015	7	29	27.82	1.59	0.79	0.00	1	FFS	30	FFS_30	2015-07-29
788	2015	7	30	27.73	1.48	0.70	0.00	1	FFS	30	FFS_30	2015-07-30
789	2015	7	31	28.22	1.94	1.19	0.17	2	FFS	30	FFS_30	2015-07-31
790	2015	8	1	27.81	1.51	0.79	0.17	1	FFS	30	FFS_30	2015-08-01
791	2015	8	2	27.85	1.53	0.82	0.17	1	FFS	30	FFS_30	2015-08-02
792	2015	8	3	27.74	1.39	0.71	0.17	1	FFS	30	FFS_30	2015-08-03
793	2015	8	4	27.68	1.31	0.65	0.17	1	FFS	30	FFS_30	2015-08-04
794	2015	8	5	27.58	1.19	0.55	0.17	1	FFS	30	FFS_30	2015-08-05
795	2015	8	6	27.55	1.14	0.53	0.17	1	FFS	30	FFS_30	2015-08-06
796	2015	8	7	27.48	1.05	0.46	0.17	1	FFS	30	FFS_30	2015-08-07
797	2015	8	8	27.40	0.94	0.37	0.17	1	FFS	30	FFS_30	2015-08-08
798	2015	8	9	27.47	0.99	0.44	0.17	1	FFS	30	FFS_30	2015-08-09
799	2015	8	10	27.56	1.06	0.53	0.17	1	FFS	30	FFS_30	2015-08-10
800	2015	8	11	27.58	1.05	0.55	0.17	1	FFS	30	FFS_30	2015-08-11
801	2015	8	12	27.57	1.02	0.54	0.17	1	FFS	30	FFS_30	2015-08-12
802	2015	8	13	27.56	0.98	0.53	0.17	1	FFS	30	FFS_30	2015-08-13
803	2015	8	14	27.64	1.05	0.62	0.17	1	FFS	30	FFS_30	2015-08-14
804	2015	8	15	27.51	0.90	0.49	0.17	1	FFS	30	FFS_30	2015-08-15
805	2015	8	16	27.65	1.02	0.62	0.17	1	FFS	30	FFS_30	2015-08-16
806	2015	8	17	27.71	1.07	0.69	0.17	1	FFS	30	FFS_30	2015-08-17
807	2015	8	18	27.81	1.15	0.78	0.17	1	FFS	30	FFS_30	2015-08-18
808	2015	8	19	27.67	1.00	0.64	0.17	1	FFS	30	FFS_30	2015-08-19
809	2015	8	20	27.88	1.19	0.85	0.17	1	FFS	30	FFS_30	2015-08-20
810	2015	8	21	28.00	1.30	0.97	0.17	1	FFS	30	FFS_30	2015-08-21
811	2015	8	22	28.46	1.75	1.43	0.38	2	FFS	30	FFS_30	2015-08-22
812	2015	8	23	28.05	1.33	1.02	0.52	2	FFS	30	FFS_30	2015-08-23
813	2015	8	24	28.41	1.68	1.39	0.72	2	FFS	30	FFS_30	2015-08-24
814	2015	8	25	28.77	2.03	1.75	0.97	2	FFS	30	FFS_30	2015-08-25
815	2015	8	26	28.83	2.07	1.80	1.23	2	FFS	30	FFS_30	2015-08-26
816	2015	8	27	28.25	1.47	1.22	1.40	2	FFS	30	FFS_30	2015-08-27
817	2015	8	28	28.79	2.00	1.76	1.65	2	FFS	30	FFS_30	2015-08-28
818	2015	8	29	29.01	2.21	1.99	1.94	2	FFS	30	FFS_30	2015-08-29
819	2015	8	30	28.93	2.11	1.90	2.21	2	FFS	30	FFS_30	2015-08-30
820	2015	8	31	28.70	1.87	1.67	2.45	2	FFS	30	FFS_30	2015-08-31
821	2015	9	1	28.86	2.02	1.83	2.71	2	FFS	30	FFS_30	2015-09-01
822	2015	9	2	28.76	1.91	1.74	2.96	2	FFS	30	FFS_30	2015-09-02
823	2015	9	3	28.58	1.71	1.55	3.18	2	FFS	30	FFS_30	2015-09-03
824	2015	9	4	28.41	1.53	1.39	3.38	2	FFS	30	FFS_30	2015-09-04
825	2015	9	5	28.82	1.93	1.80	3.63	2	FFS	30	FFS_30	2015-09-05
826	2015	9	6	29.02	2.11	1.99	3.92	2	FFS	30	FFS_30	2015-09-06
827	2015	9	7	29.15	2.23	2.12	4.22	3	FFS	30	FFS_30	2015-09-07
828	2015	9	8	28.98	2.04	1.95	4.50	3	FFS	30	FFS_30	2015-09-08
829	2015	9	9	29.05	2.10	2.02	4.79	3	FFS	30	FFS_30	2015-09-09
830	2015	9	10	28.97	2.01	1.94	5.06	3	FFS	30	FFS_30	2015-09-10
831	2015	9	11	28.65	1.68	1.62	5.30	3	FFS	30	FFS_30	2015-09-11
832	2015	9	12	28.89	1.90	1.86	5.56	3	FFS	30	FFS_30	2015-09-12
833	2015	9	13	29.05	2.05	2.02	5.85	3	FFS	30	FFS_30	2015-09-13
834	2015	9	14	28.76	1.75	1.74	6.10	3	FFS	30	FFS_30	2015-09-14
835	2015	9	15	28.52	1.49	1.49	6.31	3	FFS	30	FFS_30	2015-09-15
836	2015	9	16	28.19	1.18	1.16	6.48	3	FFS	30	FFS_30	2015-09-16
837	2015	9	17	28.20	1.19	1.17	6.64	3	FFS	30	FFS_30	2015-09-17
838	2015	9	18	28.10	1.11	1.07	6.80	3	FFS	30	FFS_30	2015-09-18
839	2015	9	19	28.25	1.26	1.22	6.97	3	FFS	30	FFS_30	2015-09-19
840	2015	9	20	28.31	1.33	1.28	7.15	3	FFS	30	FFS_30	2015-09-20
841	2015	9	21	27.38	0.42	0.36	7.15	1	FFS	30	FFS_30	2015-09-21
842	2015	9	22	27.77	0.81	0.74	7.15	1	FFS	30	FFS_30	2015-09-22
843	2015	9	23	27.83	0.89	0.80	7.15	1	FFS	30	FFS_30	2015-09-23
844	2015	9	24	27.93	1.00	0.90	7.15	1	FFS	30	FFS_30	2015-09-24
845	2015	9	25	27.82	0.90	0.79	7.15	1	FFS	30	FFS_30	2015-09-25
846	2015	9	26	27.59	0.67	0.56	7.15	1	FFS	30	FFS_30	2015-09-26
847	2015	9	27	27.47	0.57	0.45	7.15	1	FFS	30	FFS_30	2015-09-27
848	2015	9	28	27.38	0.49	0.35	7.15	1	FFS	30	FFS_30	2015-09-28
849	2015	9	29	27.29	0.41	0.27	7.15	1	FFS	30	FFS_30	2015-09-29
850	2015	9	30	27.17	0.30	0.14	7.15	1	FFS	30	FFS_30	2015-09-30
851	2015	10	1	27.10	0.24	0.07	7.15	1	FFS	30	FFS_30	2015-10-01
852	2015	10	2	26.94	0.09	-0.09	7.15	0	FFS	30	FFS_30	2015-10-02
853	2015	10	3	26.87	0.03	-0.16	7.15	0	FFS	30	FFS_30	2015-10-03
854	2015	10	4	26.86	0.03	-0.17	7.15	0	FFS	30	FFS_30	2015-10-04
855	2015	10	5	26.62	-0.20	-0.41	7.15	0	FFS	30	FFS_30	2015-10-05
856	2015	10	6	26.57	-0.24	-0.46	7.15	0	FFS	30	FFS_30	2015-10-06
857	2015	10	7	26.45	-0.35	-0.58	7.15	0	FFS	30	FFS_30	2015-10-07
858	2015	10	8	26.45	-0.34	-0.58	7.15	0	FFS	30	FFS_30	2015-10-08
859	2015	10	9	26.50	-0.27	-0.52	7.15	0	FFS	30	FFS_30	2015-10-09
860	2015	10	10	26.51	-0.26	-0.52	7.15	0	FFS	30	FFS_30	2015-10-10
861	2015	10	11	26.67	-0.09	-0.36	7.15	0	FFS	30	FFS_30	2015-10-11
862	2015	10	12	26.44	-0.31	-0.59	7.15	0	FFS	30	FFS_30	2015-10-12
863	2015	10	13	26.45	-0.28	-0.57	7.15	0	FFS	30	FFS_30	2015-10-13
864	2015	10	14	26.37	-0.36	-0.66	7.15	0	FFS	30	FFS_30	2015-10-14
865	2015	10	15	26.19	-0.53	-0.84	7.15	0	FFS	30	FFS_30	2015-10-15
866	2015	10	16	26.25	-0.43	-0.78	7.15	0	FFS	30	FFS_30	2015-10-16
867	2015	10	17	26.19	-0.44	-0.84	7.15	0	FFS	30	FFS_30	2015-10-17
868	2015	10	18	26.38	-0.21	-0.65	7.15	0	FFS	30	FFS_30	2015-10-18
869	2015	10	19	26.80	0.25	-0.22	7.15	0	FFS	30	FFS_30	2015-10-19
870	2015	10	20	26.55	0.04	-0.48	7.15	0	FFS	30	FFS_30	2015-10-20
871	2015	10	21	26.64	0.18	-0.38	7.15	0	FFS	30	FFS_30	2015-10-21
872	2015	10	22	26.78	0.36	-0.25	7.15	0	FFS	30	FFS_30	2015-10-22
873	2015	10	23	26.79	0.40	-0.24	6.98	0	FFS	30	FFS_30	2015-10-23
874	2015	10	24	26.94	0.60	-0.09	6.98	0	FFS	30	FFS_30	2015-10-24
875	2015	10	25	26.98	0.68	-0.04	6.98	0	FFS	30	FFS_30	2015-10-25
876	2015	10	26	26.94	0.68	-0.09	6.98	0	FFS	30	FFS_30	2015-10-26
877	2015	10	27	26.77	0.55	-0.26	6.98	0	FFS	30	FFS_30	2015-10-27
878	2015	10	28	26.65	0.47	-0.38	6.98	0	FFS	30	FFS_30	2015-10-28
879	2015	10	29	26.61	0.47	-0.42	6.98	0	FFS	30	FFS_30	2015-10-29
880	2015	10	30	26.64	0.54	-0.39	6.98	0	FFS	30	FFS_30	2015-10-30
881	2015	10	31	26.58	0.52	-0.45	6.98	0	FFS	30	FFS_30	2015-10-31
882	2015	11	1	26.96	0.95	-0.07	6.98	0	FFS	30	FFS_30	2015-11-01
883	2015	11	2	26.62	0.65	-0.41	6.98	0	FFS	30	FFS_30	2015-11-02
884	2015	11	3	26.46	0.53	-0.57	6.98	0	FFS	30	FFS_30	2015-11-03
885	2015	11	4	26.63	0.75	-0.40	6.98	0	FFS	30	FFS_30	2015-11-04
886	2015	11	5	26.60	0.76	-0.42	6.98	0	FFS	30	FFS_30	2015-11-05
887	2015	11	6	26.42	0.62	-0.61	6.98	0	FFS	30	FFS_30	2015-11-06
888	2015	11	7	26.35	0.59	-0.67	6.98	0	FFS	30	FFS_30	2015-11-07
889	2015	11	8	26.37	0.65	-0.66	6.98	0	FFS	30	FFS_30	2015-11-08
890	2015	11	9	26.33	0.65	-0.70	6.98	0	FFS	30	FFS_30	2015-11-09
891	2015	11	10	26.34	0.70	-0.69	6.98	0	FFS	30	FFS_30	2015-11-10
892	2015	11	11	26.27	0.68	-0.76	6.98	0	FFS	30	FFS_30	2015-11-11
893	2015	11	12	26.11	0.56	-0.92	6.98	0	FFS	30	FFS_30	2015-11-12
894	2015	11	13	26.05	0.54	-0.98	6.98	0	FFS	30	FFS_30	2015-11-13
895	2015	11	14	26.01	0.54	-1.02	6.78	0	FFS	30	FFS_30	2015-11-14
896	2015	11	15	26.02	0.59	-1.01	6.63	0	FFS	30	FFS_30	2015-11-15
897	2015	11	16	26.00	0.61	-1.03	6.44	0	FFS	30	FFS_30	2015-11-16
898	2015	11	17	25.94	0.60	-1.09	6.19	0	FFS	30	FFS_30	2015-11-17
899	2015	11	18	25.86	0.56	-1.17	5.93	0	FFS	30	FFS_30	2015-11-18
900	2015	11	19	25.90	0.64	-1.13	5.75	0	FFS	30	FFS_30	2015-11-19
901	2015	11	20	25.73	0.52	-1.29	5.50	0	FFS	30	FFS_30	2015-11-20
902	2015	11	21	25.87	0.69	-1.16	5.22	0	FFS	30	FFS_30	2015-11-21
903	2015	11	22	25.82	0.68	-1.21	4.95	0	FFS	30	FFS_30	2015-11-22
904	2015	11	23	25.77	0.68	-1.26	4.71	0	FFS	30	FFS_30	2015-11-23
905	2015	11	24	25.72	0.67	-1.30	4.45	0	FFS	30	FFS_30	2015-11-24
906	2015	11	25	25.65	0.64	-1.38	4.20	0	FFS	30	FFS_30	2015-11-25
907	2015	11	26	25.46	0.49	-1.57	3.98	0	FFS	30	FFS_30	2015-11-26
908	2015	11	27	25.27	0.35	-1.75	3.78	0	FFS	30	FFS_30	2015-11-27
909	2015	11	28	25.20	0.32	-1.83	3.52	0	FFS	30	FFS_30	2015-11-28
910	2015	11	29	25.22	0.38	-1.81	3.24	0	FFS	30	FFS_30	2015-11-29
911	2015	11	30	25.12	0.33	-1.90	2.94	0	FFS	30	FFS_30	2015-11-30
912	2015	12	1	25.17	0.42	-1.86	2.66	0	FFS	30	FFS_30	2015-12-01
913	2015	12	2	25.10	0.38	-1.93	2.37	0	FFS	30	FFS_30	2015-12-02
914	2015	12	3	25.01	0.34	-2.02	2.09	0	FFS	30	FFS_30	2015-12-03
915	2015	12	4	25.00	0.38	-2.02	1.86	0	FFS	30	FFS_30	2015-12-04
916	2015	12	5	24.93	0.35	-2.10	1.59	0	FFS	30	FFS_30	2015-12-05
917	2015	12	6	25.06	0.52	-1.97	1.31	0	FFS	30	FFS_30	2015-12-06
918	2015	12	7	25.16	0.66	-1.87	1.06	0	FFS	30	FFS_30	2015-12-07
919	2015	12	8	25.16	0.70	-1.87	0.84	0	FFS	30	FFS_30	2015-12-08
920	2015	12	9	25.14	0.72	-1.89	0.68	0	FFS	30	FFS_30	2015-12-09
921	2015	12	10	25.04	0.67	-1.99	0.51	0	FFS	30	FFS_30	2015-12-10
922	2015	12	11	24.89	0.56	-2.14	0.36	0	FFS	30	FFS_30	2015-12-11
923	2015	12	12	25.18	0.89	-1.85	0.18	0	FFS	30	FFS_30	2015-12-12
924	2015	12	13	24.98	0.73	-2.05	0.00	0	FFS	30	FFS_30	2015-12-13
925	2015	12	14	24.85	0.64	-2.18	0.00	0	FFS	30	FFS_30	2015-12-14
926	2015	12	15	24.85	0.64	-2.18	0.00	0	FFS	30	FFS_30	2015-12-15
927	2015	12	16	24.94	0.81	-2.09	0.00	0	FFS	30	FFS_30	2015-12-16
928	2015	12	17	24.74	0.64	-2.29	0.00	0	FFS	30	FFS_30	2015-12-17
929	2015	12	18	24.84	0.78	-2.19	0.00	0	FFS	30	FFS_30	2015-12-18
930	2015	12	19	24.68	0.66	-2.34	0.00	0	FFS	30	FFS_30	2015-12-19
931	2015	12	20	24.55	0.56	-2.47	0.00	0	FFS	30	FFS_30	2015-12-20
932	2015	12	21	24.48	0.53	-2.54	0.00	0	FFS	30	FFS_30	2015-12-21
933	2015	12	22	24.43	0.51	-2.59	0.00	0	FFS	30	FFS_30	2015-12-22
934	2015	12	23	24.53	0.64	-2.50	0.00	0	FFS	30	FFS_30	2015-12-23
935	2015	12	24	24.55	0.69	-2.48	0.00	0	FFS	30	FFS_30	2015-12-24
936	2015	12	25	24.68	0.86	-2.34	0.00	0	FFS	30	FFS_30	2015-12-25
937	2015	12	26	24.37	0.59	-2.65	0.00	0	FFS	30	FFS_30	2015-12-26
938	2015	12	27	24.55	0.80	-2.47	0.00	0	FFS	30	FFS_30	2015-12-27
939	2015	12	28	24.60	0.88	-2.43	0.00	0	FFS	30	FFS_30	2015-12-28
940	2015	12	29	24.51	0.83	-2.52	0.00	0	FFS	30	FFS_30	2015-12-29
941	2015	12	30	24.24	0.59	-2.79	0.00	0	FFS	30	FFS_30	2015-12-30
942	2015	12	31	24.13	0.51	-2.90	0.00	0	FFS	30	FFS_30	2015-12-31
943	2016	1	1	24.16	0.58	-2.87	0.00	0	FFS	30	FFS_30	2016-01-01
944	2016	1	2	24.22	0.68	-2.80	0.00	0	FFS	30	FFS_30	2016-01-02
945	2016	1	3	24.08	0.56	-2.95	0.00	0	FFS	30	FFS_30	2016-01-03
946	2016	1	4	24.01	0.53	-3.02	0.00	0	FFS	30	FFS_30	2016-01-04
947	2016	1	5	24.16	0.71	-2.87	0.00	0	FFS	30	FFS_30	2016-01-05
948	2016	1	6	24.62	1.21	-2.40	0.00	0	FFS	30	FFS_30	2016-01-06
949	2016	1	7	24.66	1.29	-2.37	0.00	0	FFS	30	FFS_30	2016-01-07
950	2016	1	8	24.36	1.01	-2.67	0.00	0	FFS	30	FFS_30	2016-01-08
951	2016	1	9	24.36	1.05	-2.67	0.00	0	FFS	30	FFS_30	2016-01-09
952	2016	1	10	24.35	1.07	-2.68	0.00	0	FFS	30	FFS_30	2016-01-10
953	2016	1	11	24.48	1.24	-2.55	0.00	0	FFS	30	FFS_30	2016-01-11
954	2016	1	12	24.53	1.33	-2.50	0.00	0	FFS	30	FFS_30	2016-01-12
955	2016	1	13	24.52	1.35	-2.51	0.00	0	FFS	30	FFS_30	2016-01-13
956	2016	1	14	24.76	1.62	-2.27	0.00	0	FFS	30	FFS_30	2016-01-14
957	2016	1	15	24.45	1.34	-2.58	0.00	0	FFS	30	FFS_30	2016-01-15
958	2016	1	16	24.35	1.26	-2.68	0.00	0	FFS	30	FFS_30	2016-01-16
959	2016	1	17	24.33	1.25	-2.69	0.00	0	FFS	30	FFS_30	2016-01-17
960	2016	1	18	24.39	1.32	-2.63	0.00	0	FFS	30	FFS_30	2016-01-18
961	2016	1	19	24.35	1.29	-2.68	0.00	0	FFS	30	FFS_30	2016-01-19
962	2016	1	20	24.32	1.27	-2.71	0.00	0	FFS	30	FFS_30	2016-01-20
963	2016	1	21	24.28	1.24	-2.75	0.00	0	FFS	30	FFS_30	2016-01-21
964	2016	1	22	24.33	1.29	-2.70	0.00	0	FFS	30	FFS_30	2016-01-22
965	2016	1	23	24.49	1.47	-2.53	0.00	0	FFS	30	FFS_30	2016-01-23
966	2016	1	24	24.65	1.64	-2.37	0.00	0	FFS	30	FFS_30	2016-01-24
967	2016	1	25	24.49	1.49	-2.53	0.00	0	FFS	30	FFS_30	2016-01-25
968	2016	1	26	24.70	1.71	-2.33	0.00	0	FFS	30	FFS_30	2016-01-26
969	2016	1	27	24.71	1.73	-2.32	0.00	0	FFS	30	FFS_30	2016-01-27
970	2016	1	28	24.72	1.75	-2.31	0.00	0	FFS	30	FFS_30	2016-01-28
971	2016	1	29	24.65	1.69	-2.38	0.00	0	FFS	30	FFS_30	2016-01-29
972	2016	1	30	24.67	1.72	-2.36	0.00	0	FFS	30	FFS_30	2016-01-30
973	2016	1	31	24.78	1.84	-2.25	0.00	0	FFS	30	FFS_30	2016-01-31
974	2016	2	1	24.62	1.69	-2.41	0.00	0	FFS	30	FFS_30	2016-02-01
975	2016	2	2	24.70	1.78	-2.33	0.00	0	FFS	30	FFS_30	2016-02-02
976	2016	2	3	24.75	1.84	-2.27	0.00	0	FFS	30	FFS_30	2016-02-03
977	2016	2	4	24.79	1.89	-2.24	0.00	0	FFS	30	FFS_30	2016-02-04
978	2016	2	5	25.05	2.16	-1.98	0.00	0	FFS	30	FFS_30	2016-02-05
979	2016	2	6	24.87	1.99	-2.15	0.00	0	FFS	30	FFS_30	2016-02-06
980	2016	2	7	24.58	1.71	-2.45	0.00	0	FFS	30	FFS_30	2016-02-07
981	2016	2	8	24.25	1.39	-2.78	0.00	0	FFS	30	FFS_30	2016-02-08
982	2016	2	9	24.37	1.52	-2.66	0.00	0	FFS	30	FFS_30	2016-02-09
983	2016	2	10	24.45	1.61	-2.58	0.00	0	FFS	30	FFS_30	2016-02-10
984	2016	2	11	24.52	1.69	-2.51	0.00	0	FFS	30	FFS_30	2016-02-11
985	2016	2	12	24.51	1.69	-2.52	0.00	0	FFS	30	FFS_30	2016-02-12
986	2016	2	13	24.59	1.78	-2.44	0.00	0	FFS	30	FFS_30	2016-02-13
987	2016	2	14	24.37	1.57	-2.66	0.00	0	FFS	30	FFS_30	2016-02-14
988	2016	2	15	24.22	1.43	-2.80	0.00	0	FFS	30	FFS_30	2016-02-15
989	2016	2	16	23.87	1.08	-3.15	0.00	0	FFS	30	FFS_30	2016-02-16
990	2016	2	17	23.56	0.76	-3.47	0.00	0	FFS	30	FFS_30	2016-02-17
991	2016	2	18	23.35	0.55	-3.67	0.00	0	FFS	30	FFS_30	2016-02-18
992	2016	2	19	23.64	0.83	-3.39	0.00	0	FFS	30	FFS_30	2016-02-19
993	2016	2	20	23.64	0.83	-3.39	0.00	0	FFS	30	FFS_30	2016-02-20
994	2016	2	21	23.30	0.49	-3.72	0.00	0	FFS	30	FFS_30	2016-02-21
995	2016	2	22	23.09	0.27	-3.93	0.00	0	FFS	30	FFS_30	2016-02-22
996	2016	2	23	23.02	0.20	-4.00	0.00	0	FFS	30	FFS_30	2016-02-23
997	2016	2	24	22.76	-0.06	-4.27	0.00	0	FFS	30	FFS_30	2016-02-24
998	2016	2	25	22.79	-0.04	-4.23	0.00	0	FFS	30	FFS_30	2016-02-25
999	2016	2	26	22.09	-0.75	-4.94	0.00	0	FFS	30	FFS_30	2016-02-26
1000	2016	2	27	22.42	-0.42	-4.61	0.00	0	FFS	30	FFS_30	2016-02-27
1001	2016	2	28	22.79	-0.05	-4.24	0.00	0	FFS	30	FFS_30	2016-02-28
1002	2016	2	29	22.50	-0.35	-4.53	0.00	0	FFS	30	FFS_30	2016-02-29
1003	2016	3	1	22.53	-0.32	-4.50	0.00	0	FFS	30	FFS_30	2016-03-01
1004	2016	3	2	22.10	-0.75	-4.92	0.00	0	FFS	30	FFS_30	2016-03-02
1005	2016	3	3	21.90	-0.96	-5.13	0.00	0	FFS	30	FFS_30	2016-03-03
1006	2016	3	4	22.37	-0.49	-4.65	0.00	0	FFS	30	FFS_30	2016-03-04
1007	2016	3	5	22.43	-0.43	-4.59	0.00	0	FFS	30	FFS_30	2016-03-05
1008	2016	3	6	22.90	0.03	-4.13	0.00	0	FFS	30	FFS_30	2016-03-06
1009	2016	3	7	23.05	0.18	-3.97	0.00	0	FFS	30	FFS_30	2016-03-07
1010	2016	3	8	22.76	-0.11	-4.26	0.00	0	FFS	30	FFS_30	2016-03-08
1011	2016	3	9	22.36	-0.53	-4.67	0.00	0	FFS	30	FFS_30	2016-03-09
1012	2016	3	10	22.39	-0.50	-4.64	0.00	0	FFS	30	FFS_30	2016-03-10
1013	2016	3	11	22.27	-0.62	-4.76	0.00	0	FFS	30	FFS_30	2016-03-11
1014	2016	3	12	22.24	-0.65	-4.79	0.00	0	FFS	30	FFS_30	2016-03-12
1015	2016	3	13	22.42	-0.48	-4.61	0.00	0	FFS	30	FFS_30	2016-03-13
1016	2016	3	14	22.74	-0.16	-4.29	0.00	0	FFS	30	FFS_30	2016-03-14
1017	2016	3	15	22.85	-0.05	-4.18	0.00	0	FFS	30	FFS_30	2016-03-15
1018	2016	3	16	22.65	-0.27	-4.38	0.00	0	FFS	30	FFS_30	2016-03-16
1019	2016	3	17	22.43	-0.51	-4.60	0.00	0	FFS	30	FFS_30	2016-03-17
1020	2016	3	18	22.45	-0.50	-4.58	0.00	0	FFS	30	FFS_30	2016-03-18
1021	2016	3	19	22.42	-0.54	-4.61	0.00	0	FFS	30	FFS_30	2016-03-19
1022	2016	3	20	22.29	-0.69	-4.73	0.00	0	FFS	30	FFS_30	2016-03-20
1023	2016	3	21	22.32	-0.67	-4.70	0.00	0	FFS	30	FFS_30	2016-03-21
1024	2016	3	22	22.56	-0.45	-4.46	0.00	0	FFS	30	FFS_30	2016-03-22
1025	2016	3	23	22.76	-0.26	-4.26	0.00	0	FFS	30	FFS_30	2016-03-23
1026	2016	3	24	22.99	-0.05	-4.04	0.00	0	FFS	30	FFS_30	2016-03-24
1027	2016	3	25	22.89	-0.17	-4.14	0.00	0	FFS	30	FFS_30	2016-03-25
1028	2016	3	26	23.13	0.06	-3.90	0.00	0	FFS	30	FFS_30	2016-03-26
1029	2016	3	27	23.69	0.61	-3.33	0.00	0	FFS	30	FFS_30	2016-03-27
1030	2016	3	28	23.99	0.89	-3.03	0.00	0	FFS	30	FFS_30	2016-03-28
1031	2016	3	29	23.89	0.78	-3.13	0.00	0	FFS	30	FFS_30	2016-03-29
1032	2016	3	30	23.71	0.58	-3.31	0.00	0	FFS	30	FFS_30	2016-03-30
1033	2016	3	31	24.02	0.87	-3.01	0.00	0	FFS	30	FFS_30	2016-03-31
1034	2016	4	1	24.26	1.10	-2.77	0.00	0	FFS	30	FFS_30	2016-04-01
1035	2016	4	2	24.42	1.24	-2.61	0.00	0	FFS	30	FFS_30	2016-04-02
1036	2016	4	3	24.41	1.22	-2.61	0.00	0	FFS	30	FFS_30	2016-04-03
1037	2016	4	4	24.38	1.18	-2.65	0.00	0	FFS	30	FFS_30	2016-04-04
1038	2016	4	5	24.13	0.91	-2.90	0.00	0	FFS	30	FFS_30	2016-04-05
1039	2016	4	6	24.09	0.86	-2.94	0.00	0	FFS	30	FFS_30	2016-04-06
1040	2016	4	7	23.84	0.60	-3.18	0.00	0	FFS	30	FFS_30	2016-04-07
1041	2016	4	8	23.59	0.33	-3.44	0.00	0	FFS	30	FFS_30	2016-04-08
1042	2016	4	9	23.55	0.27	-3.48	0.00	0	FFS	30	FFS_30	2016-04-09
1043	2016	4	10	23.70	0.40	-3.33	0.00	0	FFS	30	FFS_30	2016-04-10
1044	2016	4	11	23.59	0.28	-3.43	0.00	0	FFS	30	FFS_30	2016-04-11
1045	2016	4	12	23.79	0.47	-3.24	0.00	0	FFS	30	FFS_30	2016-04-12
1046	2016	4	13	23.85	0.51	-3.18	0.00	0	FFS	30	FFS_30	2016-04-13
1047	2016	4	14	23.80	0.44	-3.23	0.00	0	FFS	30	FFS_30	2016-04-14
1048	2016	4	15	23.77	0.40	-3.26	0.00	0	FFS	30	FFS_30	2016-04-15
1049	2016	4	16	23.73	0.35	-3.29	0.00	0	FFS	30	FFS_30	2016-04-16
1050	2016	4	17	23.59	0.18	-3.44	0.00	0	FFS	30	FFS_30	2016-04-17
1051	2016	4	18	23.47	0.04	-3.56	0.00	0	FFS	30	FFS_30	2016-04-18
1052	2016	4	19	23.33	-0.12	-3.69	0.00	0	FFS	30	FFS_30	2016-04-19
1053	2016	4	20	23.21	-0.26	-3.82	0.00	0	FFS	30	FFS_30	2016-04-20
1054	2016	4	21	23.37	-0.12	-3.66	0.00	0	FFS	30	FFS_30	2016-04-21
1055	2016	4	22	23.42	-0.09	-3.60	0.00	0	FFS	30	FFS_30	2016-04-22
1056	2016	4	23	23.65	0.13	-3.37	0.00	0	FFS	30	FFS_30	2016-04-23
1057	2016	4	24	23.79	0.24	-3.24	0.00	0	FFS	30	FFS_30	2016-04-24
1058	2016	4	25	24.23	0.66	-2.79	0.00	0	FFS	30	FFS_30	2016-04-25
1059	2016	4	26	24.33	0.74	-2.70	0.00	0	FFS	30	FFS_30	2016-04-26
1060	2016	4	27	24.25	0.64	-2.78	0.00	0	FFS	30	FFS_30	2016-04-27
1061	2016	4	28	24.17	0.54	-2.86	0.00	0	FFS	30	FFS_30	2016-04-28
1062	2016	4	29	24.32	0.67	-2.71	0.00	0	FFS	30	FFS_30	2016-04-29
1063	2016	4	30	24.50	0.83	-2.53	0.00	0	FFS	30	FFS_30	2016-04-30
1064	2016	5	1	24.61	0.92	-2.42	0.00	0	FFS	30	FFS_30	2016-05-01
1065	2016	5	2	24.55	0.84	-2.48	0.00	0	FFS	30	FFS_30	2016-05-02
1066	2016	5	3	24.53	0.80	-2.50	0.00	0	FFS	30	FFS_30	2016-05-03
1067	2016	5	4	24.76	1.01	-2.27	0.00	0	FFS	30	FFS_30	2016-05-04
1068	2016	5	5	24.74	0.97	-2.29	0.00	0	FFS	30	FFS_30	2016-05-05
1069	2016	5	6	24.81	1.02	-2.21	0.00	0	FFS	30	FFS_30	2016-05-06
1070	2016	5	7	24.53	0.72	-2.50	0.00	0	FFS	30	FFS_30	2016-05-07
1071	2016	5	8	24.26	0.43	-2.76	0.00	0	FFS	30	FFS_30	2016-05-08
1072	2016	5	9	23.82	-0.03	-3.21	0.00	0	FFS	30	FFS_30	2016-05-09
1073	2016	5	10	23.79	-0.08	-3.24	0.00	0	FFS	30	FFS_30	2016-05-10
1074	2016	5	11	23.74	-0.15	-3.29	0.00	0	FFS	30	FFS_30	2016-05-11
1075	2016	5	12	23.25	-0.66	-3.78	0.00	0	FFS	30	FFS_30	2016-05-12
1076	2016	5	13	23.15	-0.78	-3.87	0.00	0	FFS	30	FFS_30	2016-05-13
1077	2016	5	14	23.28	-0.67	-3.75	0.00	0	FFS	30	FFS_30	2016-05-14
1078	2016	5	15	23.08	-0.89	-3.94	0.00	0	FFS	30	FFS_30	2016-05-15
1079	2016	5	16	23.59	-0.42	-3.43	0.00	0	FFS	30	FFS_30	2016-05-16
1080	2016	5	17	23.96	-0.10	-3.07	0.00	0	FFS	30	FFS_30	2016-05-17
1081	2016	5	18	24.11	0.01	-2.92	0.00	0	FFS	30	FFS_30	2016-05-18
1082	2016	5	19	24.12	-0.02	-2.91	0.00	0	FFS	30	FFS_30	2016-05-19
1083	2016	5	20	24.64	0.45	-2.39	0.00	0	FFS	30	FFS_30	2016-05-20
1084	2016	5	21	24.69	0.46	-2.34	0.00	0	FFS	30	FFS_30	2016-05-21
1085	2016	5	22	24.44	0.17	-2.59	0.00	0	FFS	30	FFS_30	2016-05-22
1086	2016	5	23	24.54	0.23	-2.48	0.00	0	FFS	30	FFS_30	2016-05-23
1087	2016	5	24	24.63	0.27	-2.40	0.00	0	FFS	30	FFS_30	2016-05-24
1088	2016	5	25	24.55	0.15	-2.48	0.00	0	FFS	30	FFS_30	2016-05-25
1089	2016	5	26	24.29	-0.15	-2.74	0.00	0	FFS	30	FFS_30	2016-05-26
1090	2016	5	27	24.46	-0.03	-2.57	0.00	0	FFS	30	FFS_30	2016-05-27
1091	2016	5	28	24.72	0.19	-2.30	0.00	0	FFS	30	FFS_30	2016-05-28
1092	2016	5	29	25.13	0.56	-1.90	0.00	0	FFS	30	FFS_30	2016-05-29
1093	2016	5	30	25.24	0.63	-1.78	0.00	0	FFS	30	FFS_30	2016-05-30
1094	2016	5	31	25.23	0.57	-1.80	0.00	0	FFS	30	FFS_30	2016-05-31
1095	2016	6	1	25.07	0.37	-1.96	0.00	0	FFS	30	FFS_30	2016-06-01
1096	2016	6	2	24.91	0.17	-2.12	0.00	0	FFS	30	FFS_30	2016-06-02
1097	2016	6	3	24.94	0.16	-2.08	0.00	0	FFS	30	FFS_30	2016-06-03
1098	2016	6	4	24.97	0.14	-2.06	0.00	0	FFS	30	FFS_30	2016-06-04
1099	2016	6	5	25.20	0.33	-1.83	0.00	0	FFS	30	FFS_30	2016-06-05
1100	2016	6	6	25.24	0.32	-1.79	0.00	0	FFS	30	FFS_30	2016-06-06
1101	2016	6	7	25.50	0.54	-1.53	0.00	0	FFS	30	FFS_30	2016-06-07
1102	2016	6	8	25.32	0.32	-1.71	0.00	0	FFS	30	FFS_30	2016-06-08
1103	2016	6	9	25.65	0.61	-1.37	0.00	0	FFS	30	FFS_30	2016-06-09
1104	2016	6	10	25.70	0.61	-1.33	0.00	0	FFS	30	FFS_30	2016-06-10
1105	2016	6	11	25.85	0.72	-1.18	0.00	0	FFS	30	FFS_30	2016-06-11
1106	2016	6	12	25.74	0.57	-1.29	0.00	0	FFS	30	FFS_30	2016-06-12
1107	2016	6	13	25.77	0.56	-1.25	0.00	0	FFS	30	FFS_30	2016-06-13
1108	2016	6	14	25.93	0.67	-1.10	0.00	0	FFS	30	FFS_30	2016-06-14
1109	2016	6	15	26.03	0.73	-1.00	0.00	0	FFS	30	FFS_30	2016-06-15
1110	2016	6	16	26.06	0.74	-0.96	0.00	0	FFS	30	FFS_30	2016-06-16
1111	2016	6	17	26.09	0.74	-0.94	0.00	0	FFS	30	FFS_30	2016-06-17
1112	2016	6	18	25.98	0.61	-1.05	0.00	0	FFS	30	FFS_30	2016-06-18
1113	2016	6	19	26.28	0.90	-0.74	0.00	0	FFS	30	FFS_30	2016-06-19
1114	2016	6	20	26.15	0.74	-0.88	0.00	0	FFS	30	FFS_30	2016-06-20
1115	2016	6	21	26.23	0.80	-0.80	0.00	0	FFS	30	FFS_30	2016-06-21
1116	2016	6	22	26.11	0.66	-0.92	0.00	0	FFS	30	FFS_30	2016-06-22
1117	2016	6	23	26.00	0.53	-1.03	0.00	0	FFS	30	FFS_30	2016-06-23
1118	2016	6	24	26.13	0.65	-0.90	0.00	0	FFS	30	FFS_30	2016-06-24
1119	2016	6	25	25.97	0.46	-1.06	0.00	0	FFS	30	FFS_30	2016-06-25
1120	2016	6	26	26.03	0.50	-1.00	0.00	0	FFS	30	FFS_30	2016-06-26
1121	2016	6	27	25.86	0.31	-1.17	0.00	0	FFS	30	FFS_30	2016-06-27
1122	2016	6	28	25.96	0.39	-1.07	0.00	0	FFS	30	FFS_30	2016-06-28
1123	2016	6	29	25.79	0.20	-1.24	0.00	0	FFS	30	FFS_30	2016-06-29
1124	2016	6	30	25.80	0.19	-1.23	0.00	0	FFS	30	FFS_30	2016-06-30
1125	2016	7	1	25.80	0.17	-1.23	0.00	0	FFS	30	FFS_30	2016-07-01
1126	2016	7	2	25.79	0.14	-1.23	0.00	0	FFS	30	FFS_30	2016-07-02
1127	2016	7	3	26.02	0.35	-1.01	0.00	0	FFS	30	FFS_30	2016-07-03
1128	2016	7	4	26.00	0.31	-1.03	0.00	0	FFS	30	FFS_30	2016-07-04
1129	2016	7	5	26.02	0.30	-1.01	0.00	0	FFS	30	FFS_30	2016-07-05
1130	2016	7	6	25.84	0.11	-1.19	0.00	0	FFS	30	FFS_30	2016-07-06
1131	2016	7	7	25.82	0.07	-1.21	0.00	0	FFS	30	FFS_30	2016-07-07
1132	2016	7	8	25.92	0.15	-1.10	0.00	0	FFS	30	FFS_30	2016-07-08
1133	2016	7	9	25.81	0.02	-1.22	0.00	0	FFS	30	FFS_30	2016-07-09
1134	2016	7	10	25.82	0.01	-1.21	0.00	0	FFS	30	FFS_30	2016-07-10
1135	2016	7	11	25.90	0.06	-1.13	0.00	0	FFS	30	FFS_30	2016-07-11
1136	2016	7	12	25.91	0.06	-1.12	0.00	0	FFS	30	FFS_30	2016-07-12
1137	2016	7	13	25.94	0.06	-1.09	0.00	0	FFS	30	FFS_30	2016-07-13
1138	2016	7	14	26.00	0.10	-1.03	0.00	0	FFS	30	FFS_30	2016-07-14
1139	2016	7	15	26.22	0.31	-0.81	0.00	0	FFS	30	FFS_30	2016-07-15
1140	2016	7	16	26.39	0.45	-0.64	0.00	0	FFS	30	FFS_30	2016-07-16
1141	2016	7	17	25.97	0.01	-1.06	0.00	0	FFS	30	FFS_30	2016-07-17
1142	2016	7	18	26.46	0.48	-0.57	0.00	0	FFS	30	FFS_30	2016-07-18
1143	2016	7	19	26.42	0.41	-0.61	0.00	0	FFS	30	FFS_30	2016-07-19
1144	2016	7	20	26.25	0.22	-0.78	0.00	0	FFS	30	FFS_30	2016-07-20
1145	2016	7	21	26.13	0.08	-0.89	0.00	0	FFS	30	FFS_30	2016-07-21
1146	2016	7	22	26.31	0.23	-0.72	0.00	0	FFS	30	FFS_30	2016-07-22
1147	2016	7	23	26.37	0.28	-0.65	0.00	0	FFS	30	FFS_30	2016-07-23
1148	2016	7	24	26.29	0.17	-0.74	0.00	0	FFS	30	FFS_30	2016-07-24
1149	2016	7	25	26.29	0.15	-0.73	0.00	0	FFS	30	FFS_30	2016-07-25
1150	2016	7	26	26.28	0.11	-0.75	0.00	0	FFS	30	FFS_30	2016-07-26
1151	2016	7	27	26.61	0.42	-0.42	0.00	0	FFS	30	FFS_30	2016-07-27
1152	2016	7	28	26.88	0.67	-0.15	0.00	0	FFS	30	FFS_30	2016-07-28
1153	2016	7	29	26.74	0.51	-0.28	0.00	0	FFS	30	FFS_30	2016-07-29
1154	2016	7	30	26.59	0.34	-0.44	0.00	0	FFS	30	FFS_30	2016-07-30
1155	2016	7	31	26.61	0.34	-0.41	0.00	0	FFS	30	FFS_30	2016-07-31
1156	2016	8	1	26.55	0.25	-0.48	0.00	0	FFS	30	FFS_30	2016-08-01
1157	2016	8	2	26.49	0.16	-0.54	0.00	0	FFS	30	FFS_30	2016-08-02
1158	2016	8	3	26.50	0.15	-0.53	0.00	0	FFS	30	FFS_30	2016-08-03
1159	2016	8	4	26.39	0.02	-0.64	0.00	0	FFS	30	FFS_30	2016-08-04
1160	2016	8	5	26.59	0.20	-0.43	0.00	0	FFS	30	FFS_30	2016-08-05
1161	2016	8	6	26.60	0.19	-0.43	0.00	0	FFS	30	FFS_30	2016-08-06
1162	2016	8	7	26.57	0.13	-0.46	0.00	0	FFS	30	FFS_30	2016-08-07
1163	2016	8	8	26.65	0.19	-0.38	0.00	0	FFS	30	FFS_30	2016-08-08
1164	2016	8	9	26.72	0.24	-0.30	0.00	0	FFS	30	FFS_30	2016-08-09
1165	2016	8	10	26.44	-0.06	-0.58	0.00	0	FFS	30	FFS_30	2016-08-10
1166	2016	8	11	26.74	0.22	-0.29	0.00	0	FFS	30	FFS_30	2016-08-11
1167	2016	8	12	26.60	0.05	-0.43	0.00	0	FFS	30	FFS_30	2016-08-12
1168	2016	8	13	26.72	0.15	-0.31	0.00	0	FFS	30	FFS_30	2016-08-13
1169	2016	8	14	26.77	0.17	-0.26	0.00	0	FFS	30	FFS_30	2016-08-14
1170	2016	8	15	26.49	-0.12	-0.54	0.00	0	FFS	30	FFS_30	2016-08-15
1171	2016	8	16	26.78	0.16	-0.24	0.00	0	FFS	30	FFS_30	2016-08-16
1172	2016	8	17	26.86	0.22	-0.16	0.00	0	FFS	30	FFS_30	2016-08-17
1173	2016	8	18	26.98	0.32	-0.05	0.00	0	FFS	30	FFS_30	2016-08-18
1174	2016	8	19	26.71	0.05	-0.31	0.00	0	FFS	30	FFS_30	2016-08-19
1175	2016	8	20	26.90	0.22	-0.13	0.00	0	FFS	30	FFS_30	2016-08-20
1176	2016	8	21	27.12	0.43	0.09	0.00	1	FFS	30	FFS_30	2016-08-21
1177	2016	8	22	27.04	0.33	0.01	0.00	1	FFS	30	FFS_30	2016-08-22
1178	2016	8	23	26.96	0.24	-0.07	0.00	0	FFS	30	FFS_30	2016-08-23
1179	2016	8	24	27.17	0.44	0.15	0.00	1	FFS	30	FFS_30	2016-08-24
1180	2016	8	25	27.44	0.69	0.42	0.00	1	FFS	30	FFS_30	2016-08-25
1181	2016	8	26	27.79	1.02	0.76	0.00	1	FFS	30	FFS_30	2016-08-26
1182	2016	8	27	27.63	0.85	0.60	0.00	1	FFS	30	FFS_30	2016-08-27
1183	2016	8	28	27.73	0.94	0.70	0.00	1	FFS	30	FFS_30	2016-08-28
1184	2016	8	29	27.70	0.89	0.67	0.00	1	FFS	30	FFS_30	2016-08-29
1185	2016	8	30	27.60	0.79	0.57	0.00	1	FFS	30	FFS_30	2016-08-30
1186	2016	8	31	27.59	0.76	0.56	0.00	1	FFS	30	FFS_30	2016-08-31
1187	2016	9	1	27.65	0.81	0.62	0.00	1	FFS	30	FFS_30	2016-09-01
1188	2016	9	2	27.74	0.89	0.71	0.00	1	FFS	30	FFS_30	2016-09-02
1189	2016	9	3	27.66	0.79	0.63	0.00	1	FFS	30	FFS_30	2016-09-03
1190	2016	9	4	27.69	0.81	0.66	0.00	1	FFS	30	FFS_30	2016-09-04
1191	2016	9	5	27.64	0.74	0.61	0.00	1	FFS	30	FFS_30	2016-09-05
1192	2016	9	6	27.98	1.07	0.95	0.00	1	FFS	30	FFS_30	2016-09-06
1193	2016	9	7	28.10	1.18	1.07	0.15	2	FFS	30	FFS_30	2016-09-07
1194	2016	9	8	28.17	1.24	1.14	0.32	2	FFS	30	FFS_30	2016-09-08
1195	2016	9	9	28.10	1.16	1.08	0.47	2	FFS	30	FFS_30	2016-09-09
1196	2016	9	10	28.04	1.07	1.01	0.61	2	FFS	30	FFS_30	2016-09-10
1197	2016	9	11	28.01	1.03	0.98	0.61	1	FFS	30	FFS_30	2016-09-11
1198	2016	9	12	28.01	1.02	0.98	0.61	1	FFS	30	FFS_30	2016-09-12
1199	2016	9	13	28.10	1.10	1.08	0.77	2	FFS	30	FFS_30	2016-09-13
1200	2016	9	14	28.02	1.00	0.99	0.91	1	FFS	30	FFS_30	2016-09-14
1201	2016	9	15	28.02	0.99	0.99	0.91	1	FFS	30	FFS_30	2016-09-15
1202	2016	9	16	27.93	0.92	0.91	0.91	1	FFS	30	FFS_30	2016-09-16
1203	2016	9	17	27.84	0.83	0.81	0.91	1	FFS	30	FFS_30	2016-09-17
1204	2016	9	18	27.80	0.81	0.78	0.91	1	FFS	30	FFS_30	2016-09-18
1205	2016	9	19	27.89	0.90	0.86	0.91	1	FFS	30	FFS_30	2016-09-19
1206	2016	9	20	27.98	1.01	0.96	0.91	1	FFS	30	FFS_30	2016-09-20
1207	2016	9	21	27.96	1.00	0.94	0.91	1	FFS	30	FFS_30	2016-09-21
1208	2016	9	22	27.79	0.84	0.77	0.91	1	FFS	30	FFS_30	2016-09-22
1209	2016	9	23	27.62	0.68	0.59	0.91	1	FFS	30	FFS_30	2016-09-23
1210	2016	9	24	27.70	0.76	0.67	0.91	1	FFS	30	FFS_30	2016-09-24
1211	2016	9	25	27.90	0.98	0.87	0.91	1	FFS	30	FFS_30	2016-09-25
1212	2016	9	26	28.02	1.11	0.99	1.05	1	FFS	30	FFS_30	2016-09-26
1213	2016	9	27	27.90	0.99	0.87	1.05	1	FFS	30	FFS_30	2016-09-27
1214	2016	9	28	27.87	0.98	0.85	1.05	1	FFS	30	FFS_30	2016-09-28
1215	2016	9	29	27.99	1.10	0.96	1.05	1	FFS	30	FFS_30	2016-09-29
1216	2016	9	30	27.93	1.06	0.90	1.05	1	FFS	30	FFS_30	2016-09-30
1217	2016	10	1	27.77	0.91	0.74	1.05	1	FFS	30	FFS_30	2016-10-01
1218	2016	10	2	27.72	0.87	0.70	1.05	1	FFS	30	FFS_30	2016-10-02
1219	2016	10	3	27.66	0.81	0.63	1.05	1	FFS	30	FFS_30	2016-10-03
1220	2016	10	4	27.67	0.84	0.64	1.05	1	FFS	30	FFS_30	2016-10-04
1221	2016	10	5	27.80	0.99	0.78	1.05	1	FFS	30	FFS_30	2016-10-05
1222	2016	10	6	27.82	1.01	0.79	1.05	1	FFS	30	FFS_30	2016-10-06
1223	2016	10	7	27.90	1.11	0.88	1.05	1	FFS	30	FFS_30	2016-10-07
1224	2016	10	8	27.90	1.11	0.87	1.05	1	FFS	30	FFS_30	2016-10-08
1225	2016	10	9	28.01	1.23	0.98	1.05	1	FFS	30	FFS_30	2016-10-09
1226	2016	10	10	27.90	1.14	0.88	1.05	1	FFS	30	FFS_30	2016-10-10
1227	2016	10	11	27.83	1.08	0.81	1.05	1	FFS	30	FFS_30	2016-10-11
1228	2016	10	12	27.74	0.99	0.71	1.05	1	FFS	30	FFS_30	2016-10-12
1229	2016	10	13	27.57	0.84	0.55	1.05	1	FFS	30	FFS_30	2016-10-13
1230	2016	10	14	27.43	0.70	0.40	1.05	1	FFS	30	FFS_30	2016-10-14
1231	2016	10	15	27.41	0.69	0.38	1.05	1	FFS	30	FFS_30	2016-10-15
1232	2016	10	16	27.42	0.75	0.40	1.05	1	FFS	30	FFS_30	2016-10-16
1233	2016	10	17	27.41	0.78	0.39	1.05	1	FFS	30	FFS_30	2016-10-17
1234	2016	10	18	27.49	0.90	0.46	1.05	1	FFS	30	FFS_30	2016-10-18
1235	2016	10	19	27.47	0.92	0.44	1.05	1	FFS	30	FFS_30	2016-10-19
1236	2016	10	20	27.36	0.86	0.34	1.05	1	FFS	30	FFS_30	2016-10-20
1237	2016	10	21	27.20	0.73	0.17	1.05	1	FFS	30	FFS_30	2016-10-21
1238	2016	10	22	27.05	0.62	0.02	1.05	1	FFS	30	FFS_30	2016-10-22
1239	2016	10	23	27.03	0.64	-0.00	1.05	0	FFS	30	FFS_30	2016-10-23
1240	2016	10	24	26.73	0.39	-0.30	1.05	0	FFS	30	FFS_30	2016-10-24
1241	2016	10	25	26.76	0.46	-0.26	1.05	0	FFS	30	FFS_30	2016-10-25
1242	2016	10	26	26.68	0.42	-0.34	1.05	0	FFS	30	FFS_30	2016-10-26
1243	2016	10	27	26.43	0.21	-0.60	1.05	0	FFS	30	FFS_30	2016-10-27
1244	2016	10	28	26.68	0.50	-0.35	1.05	0	FFS	30	FFS_30	2016-10-28
1245	2016	10	29	26.59	0.46	-0.44	1.05	0	FFS	30	FFS_30	2016-10-29
1246	2016	10	30	26.42	0.33	-0.61	1.05	0	FFS	30	FFS_30	2016-10-30
1247	2016	10	31	26.35	0.30	-0.68	1.05	0	FFS	30	FFS_30	2016-10-31
1248	2016	11	1	26.42	0.41	-0.60	1.05	0	FFS	30	FFS_30	2016-11-01
1249	2016	11	2	26.28	0.32	-0.74	1.05	0	FFS	30	FFS_30	2016-11-02
1250	2016	11	3	26.14	0.21	-0.89	1.05	0	FFS	30	FFS_30	2016-11-03
1251	2016	11	4	26.07	0.19	-0.95	1.05	0	FFS	30	FFS_30	2016-11-04
1252	2016	11	5	26.14	0.30	-0.89	1.05	0	FFS	30	FFS_30	2016-11-05
1253	2016	11	6	26.04	0.23	-0.99	1.05	0	FFS	30	FFS_30	2016-11-06
1254	2016	11	7	25.86	0.10	-1.17	1.05	0	FFS	30	FFS_30	2016-11-07
1255	2016	11	8	25.83	0.11	-1.19	1.05	0	FFS	30	FFS_30	2016-11-08
1256	2016	11	9	26.08	0.40	-0.95	1.05	0	FFS	30	FFS_30	2016-11-09
1257	2016	11	10	26.14	0.51	-0.89	1.05	0	FFS	30	FFS_30	2016-11-10
1258	2016	11	11	26.16	0.57	-0.87	1.05	0	FFS	30	FFS_30	2016-11-11
1259	2016	11	12	26.20	0.65	-0.83	1.05	0	FFS	30	FFS_30	2016-11-12
1260	2016	11	13	26.24	0.73	-0.79	1.05	0	FFS	30	FFS_30	2016-11-13
1261	2016	11	14	26.12	0.65	-0.91	1.05	0	FFS	30	FFS_30	2016-11-14
1262	2016	11	15	26.16	0.74	-0.86	1.05	0	FFS	30	FFS_30	2016-11-15
1263	2016	11	16	26.01	0.62	-1.02	1.05	0	FFS	30	FFS_30	2016-11-16
1264	2016	11	17	25.99	0.64	-1.04	1.05	0	FFS	30	FFS_30	2016-11-17
1265	2016	11	18	25.93	0.63	-1.09	1.05	0	FFS	30	FFS_30	2016-11-18
1266	2016	11	19	25.57	0.31	-1.46	1.05	0	FFS	30	FFS_30	2016-11-19
1267	2016	11	20	25.66	0.44	-1.37	1.05	0	FFS	30	FFS_30	2016-11-20
1268	2016	11	21	25.75	0.58	-1.28	1.05	0	FFS	30	FFS_30	2016-11-21
1269	2016	11	22	25.56	0.43	-1.47	1.05	0	FFS	30	FFS_30	2016-11-22
1270	2016	11	23	25.61	0.51	-1.42	1.05	0	FFS	30	FFS_30	2016-11-23
1271	2016	11	24	25.76	0.71	-1.27	1.05	0	FFS	30	FFS_30	2016-11-24
1272	2016	11	25	25.30	0.30	-1.72	1.05	0	FFS	30	FFS_30	2016-11-25
1273	2016	11	26	25.40	0.43	-1.63	1.05	0	FFS	30	FFS_30	2016-11-26
1274	2016	11	27	25.47	0.55	-1.55	1.05	0	FFS	30	FFS_30	2016-11-27
1275	2016	11	28	25.42	0.54	-1.61	1.05	0	FFS	30	FFS_30	2016-11-28
1276	2016	11	29	25.55	0.71	-1.48	1.05	0	FFS	30	FFS_30	2016-11-29
1277	2016	11	30	25.49	0.69	-1.54	0.90	0	FFS	30	FFS_30	2016-11-30
1278	2016	12	1	25.50	0.74	-1.53	0.73	0	FFS	30	FFS_30	2016-12-01
1279	2016	12	2	25.47	0.76	-1.56	0.58	0	FFS	30	FFS_30	2016-12-02
1280	2016	12	3	25.73	1.06	-1.29	0.44	0	FFS	30	FFS_30	2016-12-03
1281	2016	12	4	25.58	0.95	-1.45	0.44	0	FFS	30	FFS_30	2016-12-04
1282	2016	12	5	25.60	1.01	-1.43	0.44	0	FFS	30	FFS_30	2016-12-05
1283	2016	12	6	25.53	0.99	-1.50	0.28	0	FFS	30	FFS_30	2016-12-06
1284	2016	12	7	25.57	1.07	-1.46	0.14	0	FFS	30	FFS_30	2016-12-07
1285	2016	12	8	25.65	1.19	-1.37	0.14	0	FFS	30	FFS_30	2016-12-08
1286	2016	12	9	25.65	1.24	-1.37	0.14	0	FFS	30	FFS_30	2016-12-09
1287	2016	12	10	25.70	1.33	-1.32	0.14	0	FFS	30	FFS_30	2016-12-10
1288	2016	12	11	25.67	1.34	-1.36	0.14	0	FFS	30	FFS_30	2016-12-11
1289	2016	12	12	25.71	1.42	-1.32	0.14	0	FFS	30	FFS_30	2016-12-12
1290	2016	12	13	25.82	1.57	-1.21	0.14	0	FFS	30	FFS_30	2016-12-13
1291	2016	12	14	25.77	1.57	-1.26	0.14	0	FFS	30	FFS_30	2016-12-14
1292	2016	12	15	25.54	1.38	-1.49	0.14	0	FFS	30	FFS_30	2016-12-15
1293	2016	12	16	25.38	1.26	-1.64	0.14	0	FFS	30	FFS_30	2016-12-16
1294	2016	12	17	25.22	1.12	-1.81	0.14	0	FFS	30	FFS_30	2016-12-17
1295	2016	12	18	25.17	1.11	-1.86	0.14	0	FFS	30	FFS_30	2016-12-18
1296	2016	12	19	25.20	1.17	-1.83	0.00	0	FFS	30	FFS_30	2016-12-19
1297	2016	12	20	25.20	1.21	-1.83	0.00	0	FFS	30	FFS_30	2016-12-20
1298	2016	12	21	25.33	1.38	-1.69	0.00	0	FFS	30	FFS_30	2016-12-21
1299	2016	12	22	25.14	1.22	-1.89	0.00	0	FFS	30	FFS_30	2016-12-22
1300	2016	12	23	25.17	1.28	-1.86	0.00	0	FFS	30	FFS_30	2016-12-23
1301	2016	12	24	25.19	1.33	-1.84	0.00	0	FFS	30	FFS_30	2016-12-24
1302	2016	12	25	25.13	1.31	-1.90	0.00	0	FFS	30	FFS_30	2016-12-25
1303	2016	12	26	25.08	1.29	-1.95	0.00	0	FFS	30	FFS_30	2016-12-26
1304	2016	12	27	24.99	1.23	-2.04	0.00	0	FFS	30	FFS_30	2016-12-27
1305	2016	12	28	24.92	1.20	-2.11	0.00	0	FFS	30	FFS_30	2016-12-28
1306	2016	12	29	24.66	0.98	-2.37	0.00	0	FFS	30	FFS_30	2016-12-29
1307	2016	12	30	24.80	1.15	-2.23	0.00	0	FFS	30	FFS_30	2016-12-30
1308	2016	12	31	24.66	1.04	-2.37	0.00	0	FFS	30	FFS_30	2016-12-31
1309	2013	6	3	25.68	0.90	-1.35	0.00	0	FFS	32	FFS_32	2013-06-03
1310	2013	6	4	25.81	0.99	-1.21	0.00	0	FFS	32	FFS_32	2013-06-04
1311	2013	6	5	25.69	0.83	-1.33	0.00	0	FFS	32	FFS_32	2013-06-05
1312	2013	6	6	25.85	0.95	-1.17	0.00	0	FFS	32	FFS_32	2013-06-06
1313	2013	6	7	25.99	1.04	-1.04	0.00	0	FFS	32	FFS_32	2013-06-07
1314	2013	6	8	25.69	0.70	-1.33	0.00	0	FFS	32	FFS_32	2013-06-08
1315	2013	6	9	25.77	0.73	-1.26	0.00	0	FFS	32	FFS_32	2013-06-09
1316	2013	6	10	25.84	0.76	-1.18	0.00	0	FFS	32	FFS_32	2013-06-10
1317	2013	6	11	25.86	0.74	-1.16	0.00	0	FFS	32	FFS_32	2013-06-11
1318	2013	6	12	25.91	0.74	-1.12	0.00	0	FFS	32	FFS_32	2013-06-12
1319	2013	6	13	25.77	0.56	-1.25	0.00	0	FFS	32	FFS_32	2013-06-13
1320	2013	6	14	25.86	0.60	-1.17	0.00	0	FFS	32	FFS_32	2013-06-14
1321	2013	6	15	26.00	0.70	-1.03	0.00	0	FFS	32	FFS_32	2013-06-15
1322	2013	6	16	26.00	0.68	-1.02	0.00	0	FFS	32	FFS_32	2013-06-16
1323	2013	6	17	26.03	0.69	-1.00	0.00	0	FFS	32	FFS_32	2013-06-17
1324	2013	6	18	25.89	0.53	-1.14	0.00	0	FFS	32	FFS_32	2013-06-18
1325	2013	6	19	25.94	0.56	-1.08	0.00	0	FFS	32	FFS_32	2013-06-19
1326	2013	6	20	26.01	0.61	-1.02	0.00	0	FFS	32	FFS_32	2013-06-20
1327	2013	6	21	26.08	0.66	-0.94	0.00	0	FFS	32	FFS_32	2013-06-21
1328	2013	6	22	25.76	0.32	-1.27	0.00	0	FFS	32	FFS_32	2013-06-22
1329	2013	6	23	25.75	0.29	-1.28	0.00	0	FFS	32	FFS_32	2013-06-23
1330	2013	6	24	25.83	0.34	-1.20	0.00	0	FFS	32	FFS_32	2013-06-24
1331	2013	6	25	25.90	0.39	-1.13	0.00	0	FFS	32	FFS_32	2013-06-25
1332	2013	6	26	26.09	0.57	-0.93	0.00	0	FFS	32	FFS_32	2013-06-26
1333	2013	6	27	26.20	0.65	-0.83	0.00	0	FFS	32	FFS_32	2013-06-27
1334	2013	6	28	26.21	0.64	-0.82	0.00	0	FFS	32	FFS_32	2013-06-28
1335	2013	6	29	26.18	0.59	-0.85	0.00	0	FFS	32	FFS_32	2013-06-29
1336	2013	6	30	26.22	0.62	-0.80	0.00	0	FFS	32	FFS_32	2013-06-30
1337	2013	7	1	26.22	0.59	-0.81	0.00	0	FFS	32	FFS_32	2013-07-01
1338	2013	7	2	26.69	1.04	-0.34	0.00	0	FFS	32	FFS_32	2013-07-02
1339	2013	7	3	26.50	0.84	-0.52	0.00	0	FFS	32	FFS_32	2013-07-03
1340	2013	7	4	26.11	0.43	-0.91	0.00	0	FFS	32	FFS_32	2013-07-04
1341	2013	7	5	26.21	0.50	-0.81	0.00	0	FFS	32	FFS_32	2013-07-05
1342	2013	7	6	26.48	0.75	-0.55	0.00	0	FFS	32	FFS_32	2013-07-06
1343	2013	7	7	26.49	0.75	-0.53	0.00	0	FFS	32	FFS_32	2013-07-07
1344	2013	7	8	26.85	1.08	-0.17	0.00	0	FFS	32	FFS_32	2013-07-08
1345	2013	7	9	26.74	0.95	-0.29	0.00	0	FFS	32	FFS_32	2013-07-09
1346	2013	7	10	26.81	1.00	-0.22	0.00	0	FFS	32	FFS_32	2013-07-10
1347	2013	7	11	26.90	1.07	-0.13	0.00	0	FFS	32	FFS_32	2013-07-11
1348	2013	7	12	26.57	0.72	-0.45	0.00	0	FFS	32	FFS_32	2013-07-12
1349	2013	7	13	26.88	1.01	-0.15	0.00	0	FFS	32	FFS_32	2013-07-13
1350	2013	7	14	26.84	0.95	-0.19	0.00	0	FFS	32	FFS_32	2013-07-14
1351	2013	7	15	26.73	0.82	-0.30	0.00	0	FFS	32	FFS_32	2013-07-15
1352	2013	7	16	27.04	1.10	0.01	0.00	1	FFS	32	FFS_32	2013-07-16
1353	2013	7	17	27.43	1.47	0.40	0.00	1	FFS	32	FFS_32	2013-07-17
1354	2013	7	18	27.25	1.28	0.23	0.00	1	FFS	32	FFS_32	2013-07-18
1355	2013	7	19	27.21	1.21	0.18	0.00	1	FFS	32	FFS_32	2013-07-19
1356	2013	7	20	27.30	1.28	0.28	0.00	1	FFS	32	FFS_32	2013-07-20
1357	2013	7	21	26.83	0.79	-0.19	0.00	0	FFS	32	FFS_32	2013-07-21
1358	2013	7	22	26.98	0.92	-0.04	0.00	0	FFS	32	FFS_32	2013-07-22
1359	2013	7	23	27.12	1.03	0.09	0.00	1	FFS	32	FFS_32	2013-07-23
1360	2013	7	24	27.12	1.01	0.10	0.00	1	FFS	32	FFS_32	2013-07-24
1361	2013	7	25	27.27	1.14	0.25	0.00	1	FFS	32	FFS_32	2013-07-25
1362	2013	7	26	27.07	0.91	0.04	0.00	1	FFS	32	FFS_32	2013-07-26
1363	2013	7	27	26.99	0.81	-0.04	0.00	0	FFS	32	FFS_32	2013-07-27
1364	2013	7	28	27.15	0.95	0.13	0.00	1	FFS	32	FFS_32	2013-07-28
1365	2013	7	29	27.39	1.16	0.36	0.00	1	FFS	32	FFS_32	2013-07-29
1366	2013	7	30	27.41	1.16	0.38	0.00	1	FFS	32	FFS_32	2013-07-30
1367	2013	7	31	27.24	0.97	0.22	0.00	1	FFS	32	FFS_32	2013-07-31
1368	2013	8	1	27.94	1.65	0.92	0.00	1	FFS	32	FFS_32	2013-08-01
1369	2013	8	2	28.09	1.78	1.07	0.15	2	FFS	32	FFS_32	2013-08-02
1370	2013	8	3	27.46	1.12	0.43	0.15	1	FFS	32	FFS_32	2013-08-03
1371	2013	8	4	27.54	1.18	0.52	0.15	1	FFS	32	FFS_32	2013-08-04
1372	2013	8	5	27.63	1.25	0.61	0.15	1	FFS	32	FFS_32	2013-08-05
1373	2013	8	6	27.75	1.34	0.72	0.15	1	FFS	32	FFS_32	2013-08-06
1374	2013	8	7	27.84	1.41	0.81	0.15	1	FFS	32	FFS_32	2013-08-07
1375	2013	8	8	27.79	1.34	0.76	0.15	1	FFS	32	FFS_32	2013-08-08
1376	2013	8	9	27.74	1.27	0.71	0.15	1	FFS	32	FFS_32	2013-08-09
1377	2013	8	10	27.67	1.17	0.64	0.15	1	FFS	32	FFS_32	2013-08-10
1378	2013	8	11	27.66	1.14	0.63	0.15	1	FFS	32	FFS_32	2013-08-11
1379	2013	8	12	27.42	0.88	0.40	0.15	1	FFS	32	FFS_32	2013-08-12
1380	2013	8	13	27.34	0.78	0.31	0.15	1	FFS	32	FFS_32	2013-08-13
1381	2013	8	14	27.75	1.17	0.73	0.15	1	FFS	32	FFS_32	2013-08-14
1382	2013	8	15	27.54	0.93	0.51	0.15	1	FFS	32	FFS_32	2013-08-15
1383	2013	8	16	26.98	0.36	-0.04	0.15	0	FFS	32	FFS_32	2013-08-16
1384	2013	8	17	27.24	0.61	0.21	0.15	1	FFS	32	FFS_32	2013-08-17
1385	2013	8	18	27.28	0.63	0.25	0.15	1	FFS	32	FFS_32	2013-08-18
1386	2013	8	19	27.18	0.52	0.16	0.15	1	FFS	32	FFS_32	2013-08-19
1387	2013	8	20	27.29	0.61	0.26	0.15	1	FFS	32	FFS_32	2013-08-20
1388	2013	8	21	27.68	0.99	0.65	0.15	1	FFS	32	FFS_32	2013-08-21
1389	2013	8	22	27.77	1.07	0.74	0.15	1	FFS	32	FFS_32	2013-08-22
1390	2013	8	23	27.67	0.95	0.64	0.15	1	FFS	32	FFS_32	2013-08-23
1391	2013	8	24	27.90	1.17	0.87	0.15	1	FFS	32	FFS_32	2013-08-24
1392	2013	8	25	27.41	0.67	0.39	0.15	1	FFS	32	FFS_32	2013-08-25
1393	2013	8	26	27.45	0.70	0.43	0.15	1	FFS	32	FFS_32	2013-08-26
1394	2013	8	27	28.15	1.39	1.13	0.31	2	FFS	32	FFS_32	2013-08-27
1395	2013	8	28	27.89	1.11	0.86	0.31	1	FFS	32	FFS_32	2013-08-28
1396	2013	8	29	27.93	1.14	0.91	0.31	1	FFS	32	FFS_32	2013-08-29
1397	2013	8	30	27.53	0.72	0.51	0.31	1	FFS	32	FFS_32	2013-08-30
1398	2013	8	31	27.87	1.05	0.84	0.31	1	FFS	32	FFS_32	2013-08-31
1399	2013	9	1	28.34	1.51	1.32	0.50	2	FFS	32	FFS_32	2013-09-01
1400	2013	9	2	27.93	1.08	0.90	0.50	1	FFS	32	FFS_32	2013-09-02
1401	2013	9	3	27.88	1.02	0.86	0.50	1	FFS	32	FFS_32	2013-09-03
1402	2013	9	4	27.56	0.68	0.53	0.50	1	FFS	32	FFS_32	2013-09-04
1403	2013	9	5	27.96	1.07	0.94	0.50	1	FFS	32	FFS_32	2013-09-05
1404	2013	9	6	27.99	1.09	0.96	0.50	1	FFS	32	FFS_32	2013-09-06
1405	2013	9	7	28.11	1.20	1.09	0.66	2	FFS	32	FFS_32	2013-09-07
1406	2013	9	8	28.28	1.35	1.25	0.84	2	FFS	32	FFS_32	2013-09-08
1407	2013	9	9	28.24	1.30	1.21	1.01	2	FFS	32	FFS_32	2013-09-09
1408	2013	9	10	28.32	1.36	1.29	1.19	2	FFS	32	FFS_32	2013-09-10
1409	2013	9	11	28.37	1.40	1.34	1.39	2	FFS	32	FFS_32	2013-09-11
1410	2013	9	12	28.30	1.31	1.27	1.57	2	FFS	32	FFS_32	2013-09-12
1411	2013	9	13	27.74	0.74	0.71	1.57	1	FFS	32	FFS_32	2013-09-13
1412	2013	9	14	27.74	0.72	0.71	1.57	1	FFS	32	FFS_32	2013-09-14
1413	2013	9	15	27.68	0.66	0.66	1.57	1	FFS	32	FFS_32	2013-09-15
1414	2013	9	16	27.72	0.70	0.69	1.57	1	FFS	32	FFS_32	2013-09-16
1415	2013	9	17	27.81	0.81	0.79	1.57	1	FFS	32	FFS_32	2013-09-17
1416	2013	9	18	27.72	0.73	0.70	1.57	1	FFS	32	FFS_32	2013-09-18
1417	2013	9	19	27.68	0.70	0.66	1.57	1	FFS	32	FFS_32	2013-09-19
1418	2013	9	20	27.80	0.82	0.77	1.57	1	FFS	32	FFS_32	2013-09-20
1419	2013	9	21	27.69	0.73	0.66	1.57	1	FFS	32	FFS_32	2013-09-21
1420	2013	9	22	27.65	0.70	0.63	1.57	1	FFS	32	FFS_32	2013-09-22
1421	2013	9	23	27.58	0.64	0.55	1.57	1	FFS	32	FFS_32	2013-09-23
1422	2013	9	24	27.39	0.45	0.36	1.57	1	FFS	32	FFS_32	2013-09-24
1423	2013	9	25	27.54	0.62	0.52	1.57	1	FFS	32	FFS_32	2013-09-25
1424	2013	9	26	27.46	0.54	0.43	1.57	1	FFS	32	FFS_32	2013-09-26
1425	2013	9	27	27.42	0.52	0.39	1.57	1	FFS	32	FFS_32	2013-09-27
1426	2013	9	28	27.47	0.58	0.44	1.57	1	FFS	32	FFS_32	2013-09-28
1427	2013	9	29	27.29	0.41	0.27	1.57	1	FFS	32	FFS_32	2013-09-29
1428	2013	9	30	27.19	0.33	0.17	1.57	1	FFS	32	FFS_32	2013-09-30
1429	2013	10	1	27.13	0.28	0.11	1.57	1	FFS	32	FFS_32	2013-10-01
1430	2013	10	2	27.33	0.48	0.30	1.57	1	FFS	32	FFS_32	2013-10-02
1431	2013	10	3	27.40	0.56	0.37	1.57	1	FFS	32	FFS_32	2013-10-03
1432	2013	10	4	27.78	0.95	0.75	1.57	1	FFS	32	FFS_32	2013-10-04
1433	2013	10	5	27.64	0.82	0.61	1.57	1	FFS	32	FFS_32	2013-10-05
1434	2013	10	6	27.57	0.76	0.54	1.57	1	FFS	32	FFS_32	2013-10-06
1435	2013	10	7	27.39	0.60	0.37	1.57	1	FFS	32	FFS_32	2013-10-07
1436	2013	10	8	27.42	0.64	0.40	1.57	1	FFS	32	FFS_32	2013-10-08
1437	2013	10	9	27.41	0.63	0.38	1.57	1	FFS	32	FFS_32	2013-10-09
1438	2013	10	10	27.35	0.59	0.32	1.57	1	FFS	32	FFS_32	2013-10-10
1439	2013	10	11	27.28	0.53	0.25	1.57	1	FFS	32	FFS_32	2013-10-11
1440	2013	10	12	27.34	0.60	0.32	1.57	1	FFS	32	FFS_32	2013-10-12
1441	2013	10	13	27.40	0.67	0.37	1.57	1	FFS	32	FFS_32	2013-10-13
1442	2013	10	14	27.35	0.63	0.32	1.57	1	FFS	32	FFS_32	2013-10-14
1443	2013	10	15	27.44	0.73	0.41	1.57	1	FFS	32	FFS_32	2013-10-15
1444	2013	10	16	26.11	-0.56	-0.92	1.57	0	FFS	32	FFS_32	2013-10-16
1445	2013	10	17	28.05	1.42	1.02	1.71	2	FFS	32	FFS_32	2013-10-17
1446	2013	10	18	27.69	1.11	0.67	1.71	1	FFS	32	FFS_32	2013-10-18
1447	2013	10	19	27.31	0.77	0.29	1.71	1	FFS	32	FFS_32	2013-10-19
1448	2013	10	20	27.15	0.65	0.13	1.71	1	FFS	32	FFS_32	2013-10-20
1449	2013	10	21	26.74	0.28	-0.29	1.71	0	FFS	32	FFS_32	2013-10-21
1450	2013	10	22	26.73	0.32	-0.29	1.71	0	FFS	32	FFS_32	2013-10-22
1451	2013	10	23	26.65	0.27	-0.38	1.71	0	FFS	32	FFS_32	2013-10-23
1452	2013	10	24	26.62	0.28	-0.41	1.71	0	FFS	32	FFS_32	2013-10-24
1453	2013	10	25	26.68	0.39	-0.35	1.56	0	FFS	32	FFS_32	2013-10-25
1454	2013	10	26	26.65	0.40	-0.38	1.56	0	FFS	32	FFS_32	2013-10-26
1455	2013	10	27	26.91	0.70	-0.12	1.56	0	FFS	32	FFS_32	2013-10-27
1456	2013	10	28	26.96	0.79	-0.07	1.56	0	FFS	32	FFS_32	2013-10-28
1457	2013	10	29	27.19	1.07	0.17	1.56	1	FFS	32	FFS_32	2013-10-29
1458	2013	10	30	27.15	1.06	0.12	1.56	1	FFS	32	FFS_32	2013-10-30
1459	2013	10	31	27.17	1.13	0.15	1.56	1	FFS	32	FFS_32	2013-10-31
1460	2013	11	1	26.92	0.92	-0.11	1.56	0	FFS	32	FFS_32	2013-11-01
1461	2013	11	2	26.79	0.83	-0.24	1.56	0	FFS	32	FFS_32	2013-11-02
1462	2013	11	3	26.89	0.97	-0.14	1.56	0	FFS	32	FFS_32	2013-11-03
1463	2013	11	4	26.63	0.75	-0.40	1.56	0	FFS	32	FFS_32	2013-11-04
1464	2013	11	5	26.55	0.72	-0.47	1.56	0	FFS	32	FFS_32	2013-11-05
1465	2013	11	6	26.52	0.73	-0.50	1.56	0	FFS	32	FFS_32	2013-11-06
1466	2013	11	7	26.38	0.63	-0.64	1.56	0	FFS	32	FFS_32	2013-11-07
1467	2013	11	8	26.28	0.57	-0.75	1.56	0	FFS	32	FFS_32	2013-11-08
1468	2013	11	9	26.16	0.49	-0.87	1.56	0	FFS	32	FFS_32	2013-11-09
1469	2013	11	10	25.85	0.23	-1.17	1.56	0	FFS	32	FFS_32	2013-11-10
1470	2013	11	11	25.75	0.17	-1.27	1.56	0	FFS	32	FFS_32	2013-11-11
1471	2013	11	12	25.53	-0.01	-1.49	1.56	0	FFS	32	FFS_32	2013-11-12
1472	2013	11	13	25.56	0.05	-1.47	1.56	0	FFS	32	FFS_32	2013-11-13
1473	2013	11	14	25.45	-0.00	-1.57	1.56	0	FFS	32	FFS_32	2013-11-14
1474	2013	11	15	25.49	0.07	-1.54	1.56	0	FFS	32	FFS_32	2013-11-15
1475	2013	11	16	25.70	0.33	-1.32	1.56	0	FFS	32	FFS_32	2013-11-16
1476	2013	11	17	25.72	0.39	-1.30	1.56	0	FFS	32	FFS_32	2013-11-17
1477	2013	11	18	25.52	0.23	-1.50	1.56	0	FFS	32	FFS_32	2013-11-18
1478	2013	11	19	25.43	0.19	-1.59	1.40	0	FFS	32	FFS_32	2013-11-19
1479	2013	11	20	25.53	0.33	-1.50	1.40	0	FFS	32	FFS_32	2013-11-20
1480	2013	11	21	25.38	0.22	-1.65	1.40	0	FFS	32	FFS_32	2013-11-21
1481	2013	11	22	25.12	0.00	-1.90	1.40	0	FFS	32	FFS_32	2013-11-22
1482	2013	11	23	25.15	0.08	-1.87	1.40	0	FFS	32	FFS_32	2013-11-23
1483	2013	11	24	25.23	0.20	-1.79	1.21	0	FFS	32	FFS_32	2013-11-24
1484	2013	11	25	25.33	0.33	-1.70	1.21	0	FFS	32	FFS_32	2013-11-25
1485	2013	11	26	25.05	0.10	-1.97	1.21	0	FFS	32	FFS_32	2013-11-26
1486	2013	11	27	25.01	0.11	-2.01	1.21	0	FFS	32	FFS_32	2013-11-27
1487	2013	11	28	25.35	0.49	-1.67	1.21	0	FFS	32	FFS_32	2013-11-28
1488	2013	11	29	25.34	0.52	-1.68	1.21	0	FFS	32	FFS_32	2013-11-29
1489	2013	11	30	25.41	0.63	-1.61	1.06	0	FFS	32	FFS_32	2013-11-30
1490	2013	12	1	25.20	0.46	-1.83	0.88	0	FFS	32	FFS_32	2013-12-01
1491	2013	12	2	25.18	0.48	-1.85	0.70	0	FFS	32	FFS_32	2013-12-02
1492	2013	12	3	25.34	0.69	-1.68	0.52	0	FFS	32	FFS_32	2013-12-03
1493	2013	12	4	25.46	0.85	-1.57	0.33	0	FFS	32	FFS_32	2013-12-04
1494	2013	12	5	25.37	0.80	-1.65	0.15	0	FFS	32	FFS_32	2013-12-05
1495	2013	12	6	25.13	0.60	-1.90	0.15	0	FFS	32	FFS_32	2013-12-06
1496	2013	12	7	25.17	0.69	-1.85	0.15	0	FFS	32	FFS_32	2013-12-07
1497	2013	12	8	25.42	0.98	-1.61	0.15	0	FFS	32	FFS_32	2013-12-08
1498	2013	12	9	25.44	1.04	-1.59	0.15	0	FFS	32	FFS_32	2013-12-09
1499	2013	12	10	25.37	1.01	-1.66	0.15	0	FFS	32	FFS_32	2013-12-10
1500	2013	12	11	25.45	1.13	-1.58	0.15	0	FFS	32	FFS_32	2013-12-11
1501	2013	12	12	25.28	1.01	-1.74	0.15	0	FFS	32	FFS_32	2013-12-12
1502	2013	12	13	25.01	0.78	-2.01	0.15	0	FFS	32	FFS_32	2013-12-13
1503	2013	12	14	25.20	1.01	-1.83	0.15	0	FFS	32	FFS_32	2013-12-14
1504	2013	12	15	25.29	1.15	-1.73	0.15	0	FFS	32	FFS_32	2013-12-15
1505	2013	12	16	25.23	1.12	-1.80	0.15	0	FFS	32	FFS_32	2013-12-16
1506	2013	12	17	25.33	1.26	-1.69	0.15	0	FFS	32	FFS_32	2013-12-17
1507	2013	12	18	25.43	1.39	-1.59	0.15	0	FFS	32	FFS_32	2013-12-18
1508	2013	12	19	25.60	1.59	-1.43	0.15	0	FFS	32	FFS_32	2013-12-19
1509	2013	12	20	25.41	1.43	-1.62	0.15	0	FFS	32	FFS_32	2013-12-20
1510	2013	12	21	25.56	1.62	-1.47	0.15	0	FFS	32	FFS_32	2013-12-21
1511	2013	12	22	25.33	1.43	-1.69	0.15	0	FFS	32	FFS_32	2013-12-22
1512	2013	12	23	24.72	0.85	-2.30	0.15	0	FFS	32	FFS_32	2013-12-23
1513	2013	12	24	25.42	1.59	-1.60	0.15	0	FFS	32	FFS_32	2013-12-24
1514	2013	12	25	25.35	1.55	-1.67	0.15	0	FFS	32	FFS_32	2013-12-25
1515	2013	12	26	25.08	1.31	-1.95	0.15	0	FFS	32	FFS_32	2013-12-26
1516	2013	12	27	25.29	1.56	-1.74	0.15	0	FFS	32	FFS_32	2013-12-27
1517	2013	12	28	25.07	1.37	-1.96	0.15	0	FFS	32	FFS_32	2013-12-28
1518	2013	12	29	24.70	1.03	-2.33	0.15	0	FFS	32	FFS_32	2013-12-29
1519	2013	12	30	24.63	0.99	-2.40	0.15	0	FFS	32	FFS_32	2013-12-30
1520	2013	12	31	24.54	0.94	-2.49	0.15	0	FFS	32	FFS_32	2013-12-31
1521	2014	1	1	24.14	0.57	-2.89	0.15	0	FFS	32	FFS_32	2014-01-01
1522	2014	1	2	24.75	1.22	-2.27	0.15	0	FFS	32	FFS_32	2014-01-02
1523	2014	1	3	24.52	1.02	-2.51	0.15	0	FFS	32	FFS_32	2014-01-03
1524	2014	1	4	24.59	1.13	-2.43	0.15	0	FFS	32	FFS_32	2014-01-04
1525	2014	1	5	24.28	0.85	-2.75	0.15	0	FFS	32	FFS_32	2014-01-05
1526	2014	1	6	24.61	1.21	-2.42	0.15	0	FFS	32	FFS_32	2014-01-06
1527	2014	1	7	24.92	1.56	-2.11	0.15	0	FFS	32	FFS_32	2014-01-07
1528	2014	1	8	24.77	1.45	-2.25	0.15	0	FFS	32	FFS_32	2014-01-08
1529	2014	1	9	24.63	1.34	-2.40	0.00	0	FFS	32	FFS_32	2014-01-09
1530	2014	1	10	24.39	1.13	-2.64	0.00	0	FFS	32	FFS_32	2014-01-10
1531	2014	1	11	24.77	1.54	-2.26	0.00	0	FFS	32	FFS_32	2014-01-11
1532	2014	1	12	24.52	1.33	-2.50	0.00	0	FFS	32	FFS_32	2014-01-12
1533	2014	1	13	24.36	1.20	-2.67	0.00	0	FFS	32	FFS_32	2014-01-13
1534	2014	1	14	24.05	0.92	-2.98	0.00	0	FFS	32	FFS_32	2014-01-14
1535	2014	1	15	23.98	0.89	-3.05	0.00	0	FFS	32	FFS_32	2014-01-15
1536	2014	1	16	24.02	0.94	-3.01	0.00	0	FFS	32	FFS_32	2014-01-16
1537	2014	1	17	23.94	0.87	-3.09	0.00	0	FFS	32	FFS_32	2014-01-17
1538	2014	1	18	24.26	1.20	-2.77	0.00	0	FFS	32	FFS_32	2014-01-18
1539	2014	1	19	24.43	1.38	-2.60	0.00	0	FFS	32	FFS_32	2014-01-19
1540	2014	1	20	24.63	1.59	-2.40	0.00	0	FFS	32	FFS_32	2014-01-20
1541	2014	1	21	24.61	1.58	-2.42	0.00	0	FFS	32	FFS_32	2014-01-21
1542	2014	1	22	23.68	0.66	-3.35	0.00	0	FFS	32	FFS_32	2014-01-22
1543	2014	1	23	23.60	0.59	-3.43	0.00	0	FFS	32	FFS_32	2014-01-23
1544	2014	1	24	23.48	0.48	-3.55	0.00	0	FFS	32	FFS_32	2014-01-24
1545	2014	1	25	23.43	0.45	-3.59	0.00	0	FFS	32	FFS_32	2014-01-25
1546	2014	1	26	23.43	0.45	-3.60	0.00	0	FFS	32	FFS_32	2014-01-26
1547	2014	1	27	23.53	0.56	-3.50	0.00	0	FFS	32	FFS_32	2014-01-27
1548	2014	1	28	23.00	0.04	-4.03	0.00	0	FFS	32	FFS_32	2014-01-28
1549	2014	1	29	23.13	0.18	-3.90	0.00	0	FFS	32	FFS_32	2014-01-29
1550	2014	1	30	22.82	-0.12	-4.21	0.00	0	FFS	32	FFS_32	2014-01-30
1551	2014	1	31	23.10	0.18	-3.92	0.00	0	FFS	32	FFS_32	2014-01-31
1552	2014	2	1	22.76	-0.15	-4.27	0.00	0	FFS	32	FFS_32	2014-02-01
1553	2014	2	2	22.87	-0.04	-4.16	0.00	0	FFS	32	FFS_32	2014-02-02
1554	2014	2	3	22.89	-0.00	-4.13	0.00	0	FFS	32	FFS_32	2014-02-03
1555	2014	2	4	22.48	-0.41	-4.55	0.00	0	FFS	32	FFS_32	2014-02-04
1556	2014	2	5	22.77	-0.10	-4.25	0.00	0	FFS	32	FFS_32	2014-02-05
1557	2014	2	6	22.84	-0.02	-4.18	0.00	0	FFS	32	FFS_32	2014-02-06
1558	2014	2	7	22.67	-0.18	-4.35	0.00	0	FFS	32	FFS_32	2014-02-07
1559	2014	2	8	22.53	-0.31	-4.50	0.00	0	FFS	32	FFS_32	2014-02-08
1560	2014	2	9	22.52	-0.32	-4.51	0.00	0	FFS	32	FFS_32	2014-02-09
1561	2014	2	10	22.84	0.01	-4.19	0.00	0	FFS	32	FFS_32	2014-02-10
1562	2014	2	11	22.58	-0.23	-4.45	0.00	0	FFS	32	FFS_32	2014-02-11
1563	2014	2	12	22.98	0.17	-4.05	0.00	0	FFS	32	FFS_32	2014-02-12
1564	2014	2	13	22.94	0.15	-4.09	0.00	0	FFS	32	FFS_32	2014-02-13
1565	2014	2	14	22.48	-0.30	-4.55	0.00	0	FFS	32	FFS_32	2014-02-14
1566	2014	2	15	22.44	-0.33	-4.59	0.00	0	FFS	32	FFS_32	2014-02-15
1567	2014	2	16	22.50	-0.28	-4.53	0.00	0	FFS	32	FFS_32	2014-02-16
1568	2014	2	17	22.28	-0.50	-4.75	0.00	0	FFS	32	FFS_32	2014-02-17
1569	2014	2	18	22.19	-0.59	-4.83	0.00	0	FFS	32	FFS_32	2014-02-18
1570	2014	2	19	22.60	-0.19	-4.42	0.00	0	FFS	32	FFS_32	2014-02-19
1571	2014	2	20	22.73	-0.06	-4.29	0.00	0	FFS	32	FFS_32	2014-02-20
1572	2014	2	21	22.57	-0.23	-4.46	0.00	0	FFS	32	FFS_32	2014-02-21
1573	2014	2	22	22.68	-0.12	-4.35	0.00	0	FFS	32	FFS_32	2014-02-22
1574	2014	2	23	22.76	-0.04	-4.26	0.00	0	FFS	32	FFS_32	2014-02-23
1575	2014	2	24	22.84	0.03	-4.18	0.00	0	FFS	32	FFS_32	2014-02-24
1576	2014	2	25	22.81	-0.00	-4.22	0.00	0	FFS	32	FFS_32	2014-02-25
1577	2014	2	26	22.77	-0.05	-4.25	0.00	0	FFS	32	FFS_32	2014-02-26
1578	2014	2	27	22.83	0.01	-4.19	0.00	0	FFS	32	FFS_32	2014-02-27
1579	2014	2	28	22.65	-0.18	-4.38	0.00	0	FFS	32	FFS_32	2014-02-28
1580	2014	3	1	22.67	-0.16	-4.35	0.00	0	FFS	32	FFS_32	2014-03-01
1581	2014	3	2	22.47	-0.37	-4.55	0.00	0	FFS	32	FFS_32	2014-03-02
1582	2014	3	3	22.50	-0.34	-4.53	0.00	0	FFS	32	FFS_32	2014-03-03
1583	2014	3	4	22.50	-0.35	-4.53	0.00	0	FFS	32	FFS_32	2014-03-04
1584	2014	3	5	22.43	-0.42	-4.60	0.00	0	FFS	32	FFS_32	2014-03-05
1585	2014	3	6	22.78	-0.08	-4.25	0.00	0	FFS	32	FFS_32	2014-03-06
1586	2014	3	7	23.36	0.50	-3.66	0.00	0	FFS	32	FFS_32	2014-03-07
1587	2014	3	8	22.64	-0.22	-4.39	0.00	0	FFS	32	FFS_32	2014-03-08
1588	2014	3	9	22.87	0.00	-4.15	0.00	0	FFS	32	FFS_32	2014-03-09
1589	2014	3	10	23.10	0.23	-3.92	0.00	0	FFS	32	FFS_32	2014-03-10
1590	2014	3	11	23.82	0.95	-3.20	0.00	0	FFS	32	FFS_32	2014-03-11
1591	2014	3	12	23.28	0.39	-3.75	0.00	0	FFS	32	FFS_32	2014-03-12
1592	2014	3	13	23.83	0.94	-3.20	0.00	0	FFS	32	FFS_32	2014-03-13
1593	2014	3	14	23.39	0.50	-3.64	0.00	0	FFS	32	FFS_32	2014-03-14
1594	2014	3	15	23.46	0.56	-3.57	0.00	0	FFS	32	FFS_32	2014-03-15
1595	2014	3	16	22.82	-0.09	-4.20	0.00	0	FFS	32	FFS_32	2014-03-16
1596	2014	3	17	23.01	0.08	-4.02	0.00	0	FFS	32	FFS_32	2014-03-17
1597	2014	3	18	22.82	-0.12	-4.21	0.00	0	FFS	32	FFS_32	2014-03-18
1598	2014	3	19	22.62	-0.33	-4.41	0.00	0	FFS	32	FFS_32	2014-03-19
1599	2014	3	20	22.44	-0.53	-4.59	0.00	0	FFS	32	FFS_32	2014-03-20
1600	2014	3	21	22.22	-0.76	-4.80	0.00	0	FFS	32	FFS_32	2014-03-21
1601	2014	3	22	22.26	-0.74	-4.77	0.00	0	FFS	32	FFS_32	2014-03-22
1602	2014	3	23	22.34	-0.68	-4.69	0.00	0	FFS	32	FFS_32	2014-03-23
1603	2014	3	24	22.41	-0.62	-4.62	0.00	0	FFS	32	FFS_32	2014-03-24
1604	2014	3	25	22.63	-0.41	-4.40	0.00	0	FFS	32	FFS_32	2014-03-25
1605	2014	3	26	22.75	-0.31	-4.28	0.00	0	FFS	32	FFS_32	2014-03-26
1606	2014	3	27	23.08	0.01	-3.95	0.00	0	FFS	32	FFS_32	2014-03-27
1607	2014	3	28	23.36	0.27	-3.67	0.00	0	FFS	32	FFS_32	2014-03-28
1608	2014	3	29	22.96	-0.14	-4.07	0.00	0	FFS	32	FFS_32	2014-03-29
1609	2014	3	30	23.13	0.01	-3.90	0.00	0	FFS	32	FFS_32	2014-03-30
1610	2014	3	31	22.95	-0.18	-4.07	0.00	0	FFS	32	FFS_32	2014-03-31
1611	2014	4	1	23.12	-0.03	-3.91	0.00	0	FFS	32	FFS_32	2014-04-01
1612	2014	4	2	23.10	-0.06	-3.92	0.00	0	FFS	32	FFS_32	2014-04-02
1613	2014	4	3	23.09	-0.09	-3.94	0.00	0	FFS	32	FFS_32	2014-04-03
1614	2014	4	4	23.06	-0.13	-3.97	0.00	0	FFS	32	FFS_32	2014-04-04
1615	2014	4	5	23.13	-0.07	-3.89	0.00	0	FFS	32	FFS_32	2014-04-05
1616	2014	4	6	23.21	-0.01	-3.81	0.00	0	FFS	32	FFS_32	2014-04-06
1617	2014	4	7	23.14	-0.09	-3.88	0.00	0	FFS	32	FFS_32	2014-04-07
1618	2014	4	8	23.01	-0.24	-4.02	0.00	0	FFS	32	FFS_32	2014-04-08
1619	2014	4	9	22.97	-0.30	-4.06	0.00	0	FFS	32	FFS_32	2014-04-09
1620	2014	4	10	22.97	-0.31	-4.05	0.00	0	FFS	32	FFS_32	2014-04-10
1621	2014	4	11	23.26	-0.03	-3.77	0.00	0	FFS	32	FFS_32	2014-04-11
1622	2014	4	12	23.12	-0.18	-3.90	0.00	0	FFS	32	FFS_32	2014-04-12
1623	2014	4	13	23.02	-0.30	-4.00	0.00	0	FFS	32	FFS_32	2014-04-13
1624	2014	4	14	22.97	-0.37	-4.06	0.00	0	FFS	32	FFS_32	2014-04-14
1625	2014	4	15	22.93	-0.42	-4.09	0.00	0	FFS	32	FFS_32	2014-04-15
1626	2014	4	16	23.26	-0.12	-3.77	0.00	0	FFS	32	FFS_32	2014-04-16
1627	2014	4	17	23.27	-0.13	-3.76	0.00	0	FFS	32	FFS_32	2014-04-17
1628	2014	4	18	23.52	0.10	-3.51	0.00	0	FFS	32	FFS_32	2014-04-18
1629	2014	4	19	23.60	0.16	-3.43	0.00	0	FFS	32	FFS_32	2014-04-19
1630	2014	4	20	23.77	0.32	-3.25	0.00	0	FFS	32	FFS_32	2014-04-20
1631	2014	4	21	23.52	0.05	-3.50	0.00	0	FFS	32	FFS_32	2014-04-21
1632	2014	4	22	23.58	0.09	-3.44	0.00	0	FFS	32	FFS_32	2014-04-22
1633	2014	4	23	23.92	0.41	-3.11	0.00	0	FFS	32	FFS_32	2014-04-23
1634	2014	4	24	23.91	0.38	-3.11	0.00	0	FFS	32	FFS_32	2014-04-24
1635	2014	4	25	23.72	0.17	-3.30	0.00	0	FFS	32	FFS_32	2014-04-25
1636	2014	4	26	23.47	-0.10	-3.56	0.00	0	FFS	32	FFS_32	2014-04-26
1637	2014	4	27	23.82	0.23	-3.21	0.00	0	FFS	32	FFS_32	2014-04-27
1638	2014	4	28	23.97	0.35	-3.06	0.00	0	FFS	32	FFS_32	2014-04-28
1639	2014	4	29	24.02	0.39	-3.00	0.00	0	FFS	32	FFS_32	2014-04-29
1640	2014	4	30	23.78	0.13	-3.24	0.00	0	FFS	32	FFS_32	2014-04-30
1641	2014	5	1	23.65	-0.02	-3.38	0.00	0	FFS	32	FFS_32	2014-05-01
1642	2014	5	2	23.41	-0.28	-3.62	0.00	0	FFS	32	FFS_32	2014-05-02
1643	2014	5	3	24.28	0.57	-2.75	0.00	0	FFS	32	FFS_32	2014-05-03
1644	2014	5	4	24.37	0.64	-2.66	0.00	0	FFS	32	FFS_32	2014-05-04
1645	2014	5	5	24.48	0.72	-2.55	0.00	0	FFS	32	FFS_32	2014-05-05
1646	2014	5	6	24.79	1.02	-2.23	0.00	0	FFS	32	FFS_32	2014-05-06
1647	2014	5	7	24.88	1.09	-2.14	0.00	0	FFS	32	FFS_32	2014-05-07
1648	2014	5	8	24.82	1.01	-2.20	0.00	0	FFS	32	FFS_32	2014-05-08
1649	2014	5	9	24.55	0.72	-2.48	0.00	0	FFS	32	FFS_32	2014-05-09
1650	2014	5	10	24.43	0.58	-2.60	0.00	0	FFS	32	FFS_32	2014-05-10
1651	2014	5	11	24.38	0.51	-2.65	0.00	0	FFS	32	FFS_32	2014-05-11
1652	2014	5	12	24.16	0.27	-2.87	0.00	0	FFS	32	FFS_32	2014-05-12
1653	2014	5	13	23.92	0.01	-3.10	0.00	0	FFS	32	FFS_32	2014-05-13
1654	2014	5	14	24.02	0.09	-3.01	0.00	0	FFS	32	FFS_32	2014-05-14
1655	2014	5	15	23.97	0.02	-3.05	0.00	0	FFS	32	FFS_32	2014-05-15
1656	2014	5	16	24.18	0.19	-2.85	0.00	0	FFS	32	FFS_32	2014-05-16
1657	2014	5	17	24.35	0.31	-2.68	0.00	0	FFS	32	FFS_32	2014-05-17
1658	2014	5	18	24.29	0.21	-2.74	0.00	0	FFS	32	FFS_32	2014-05-18
1659	2014	5	19	24.56	0.44	-2.47	0.00	0	FFS	32	FFS_32	2014-05-19
1660	2014	5	20	24.47	0.30	-2.56	0.00	0	FFS	32	FFS_32	2014-05-20
1661	2014	5	21	24.49	0.28	-2.54	0.00	0	FFS	32	FFS_32	2014-05-21
1662	2014	5	22	24.65	0.40	-2.37	0.00	0	FFS	32	FFS_32	2014-05-22
1663	2014	5	23	24.80	0.51	-2.22	0.00	0	FFS	32	FFS_32	2014-05-23
1664	2014	5	24	24.80	0.46	-2.22	0.00	0	FFS	32	FFS_32	2014-05-24
1665	2014	5	25	24.50	0.12	-2.52	0.00	0	FFS	32	FFS_32	2014-05-25
1666	2014	5	26	24.49	0.06	-2.54	0.00	0	FFS	32	FFS_32	2014-05-26
1667	2014	5	27	24.68	0.21	-2.35	0.00	0	FFS	32	FFS_32	2014-05-27
1668	2014	5	28	24.58	0.07	-2.44	0.00	0	FFS	32	FFS_32	2014-05-28
1669	2014	5	29	24.74	0.18	-2.29	0.00	0	FFS	32	FFS_32	2014-05-29
1670	2014	5	30	24.95	0.35	-2.07	0.00	0	FFS	32	FFS_32	2014-05-30
1671	2014	5	31	25.07	0.42	-1.96	0.00	0	FFS	32	FFS_32	2014-05-31
1672	2014	6	1	25.63	0.94	-1.39	0.00	0	FFS	32	FFS_32	2014-06-01
1673	2014	6	2	25.74	1.01	-1.28	0.00	0	FFS	32	FFS_32	2014-06-02
1674	2014	6	3	26.25	1.47	-0.78	0.00	0	FFS	32	FFS_32	2014-06-03
1675	2014	6	4	26.28	1.46	-0.74	0.00	0	FFS	32	FFS_32	2014-06-04
1676	2014	6	5	26.33	1.46	-0.70	0.00	0	FFS	32	FFS_32	2014-06-05
1677	2014	6	6	26.41	1.50	-0.62	0.00	0	FFS	32	FFS_32	2014-06-06
1678	2014	6	7	25.87	0.92	-1.16	0.00	0	FFS	32	FFS_32	2014-06-07
1679	2014	6	8	25.72	0.73	-1.30	0.00	0	FFS	32	FFS_32	2014-06-08
1680	2014	6	9	25.46	0.42	-1.57	0.00	0	FFS	32	FFS_32	2014-06-09
1681	2014	6	10	25.63	0.55	-1.40	0.00	0	FFS	32	FFS_32	2014-06-10
1682	2014	6	11	25.48	0.36	-1.55	0.00	0	FFS	32	FFS_32	2014-06-11
1683	2014	6	12	25.77	0.60	-1.26	0.00	0	FFS	32	FFS_32	2014-06-12
1684	2014	6	13	25.77	0.60	-1.26	0.00	0	FFS	32	FFS_32	2014-06-13
1685	2014	6	14	25.77	0.60	-1.26	0.00	0	FFS	32	FFS_32	2014-06-14
1686	2014	6	15	25.77	0.60	-1.26	0.00	0	FFS	32	FFS_32	2014-06-15
1687	2014	6	16	25.92	0.60	-1.10	0.00	0	FFS	32	FFS_32	2014-06-16
1688	2014	6	17	25.96	0.62	-1.07	0.00	0	FFS	32	FFS_32	2014-06-17
1689	2014	6	18	25.88	0.52	-1.14	0.00	0	FFS	32	FFS_32	2014-06-18
1690	2014	6	19	25.79	0.41	-1.23	0.00	0	FFS	32	FFS_32	2014-06-19
1691	2014	6	20	25.97	0.57	-1.05	0.00	0	FFS	32	FFS_32	2014-06-20
1692	2014	6	21	25.98	0.56	-1.05	0.00	0	FFS	32	FFS_32	2014-06-21
1693	2014	6	22	25.99	0.54	-1.04	0.00	0	FFS	32	FFS_32	2014-06-22
1694	2014	6	23	26.10	0.64	-0.93	0.00	0	FFS	32	FFS_32	2014-06-23
1695	2014	6	24	26.22	0.74	-0.80	0.00	0	FFS	32	FFS_32	2014-06-24
1696	2014	6	25	26.16	0.66	-0.87	0.00	0	FFS	32	FFS_32	2014-06-25
1697	2014	6	26	26.23	0.70	-0.80	0.00	0	FFS	32	FFS_32	2014-06-26
1698	2014	6	27	26.49	0.95	-0.53	0.00	0	FFS	32	FFS_32	2014-06-27
1699	2014	6	28	26.55	0.99	-0.47	0.00	0	FFS	32	FFS_32	2014-06-28
1700	2014	6	29	26.60	1.01	-0.43	0.00	0	FFS	32	FFS_32	2014-06-29
1701	2014	6	30	26.57	0.97	-0.45	0.00	0	FFS	32	FFS_32	2014-06-30
1702	2014	7	1	26.72	1.09	-0.31	0.00	0	FFS	32	FFS_32	2014-07-01
1703	2014	7	2	26.84	1.20	-0.18	0.00	0	FFS	32	FFS_32	2014-07-02
1704	2014	7	3	26.87	1.20	-0.16	0.00	0	FFS	32	FFS_32	2014-07-03
1705	2014	7	4	26.53	0.85	-0.49	0.00	0	FFS	32	FFS_32	2014-07-04
1706	2014	7	5	26.49	0.78	-0.54	0.00	0	FFS	32	FFS_32	2014-07-05
1707	2014	7	6	26.74	1.01	-0.29	0.00	0	FFS	32	FFS_32	2014-07-06
1708	2014	7	7	27.17	1.42	0.14	0.00	1	FFS	32	FFS_32	2014-07-07
1709	2014	7	8	27.06	1.29	0.03	0.00	1	FFS	32	FFS_32	2014-07-08
1710	2014	7	9	27.10	1.31	0.07	0.00	1	FFS	32	FFS_32	2014-07-09
1711	2014	7	10	27.04	1.24	0.02	0.00	1	FFS	32	FFS_32	2014-07-10
1712	2014	7	11	26.81	0.98	-0.22	0.00	0	FFS	32	FFS_32	2014-07-11
1713	2014	7	12	26.89	1.04	-0.14	0.00	0	FFS	32	FFS_32	2014-07-12
1714	2014	7	13	26.48	0.61	-0.54	0.00	0	FFS	32	FFS_32	2014-07-13
1715	2014	7	14	27.05	1.16	0.03	0.00	1	FFS	32	FFS_32	2014-07-14
1716	2014	7	15	27.16	1.25	0.13	0.00	1	FFS	32	FFS_32	2014-07-15
1717	2014	7	16	26.67	0.74	-0.36	0.00	0	FFS	32	FFS_32	2014-07-16
1718	2014	7	17	26.91	0.95	-0.12	0.00	0	FFS	32	FFS_32	2014-07-17
1719	2014	7	18	26.83	0.85	-0.20	0.00	0	FFS	32	FFS_32	2014-07-18
1720	2014	7	19	26.96	0.96	-0.07	0.00	0	FFS	32	FFS_32	2014-07-19
1721	2014	7	20	27.19	1.17	0.17	0.00	1	FFS	32	FFS_32	2014-07-20
1722	2014	7	21	27.10	1.06	0.08	0.00	1	FFS	32	FFS_32	2014-07-21
1723	2014	7	22	27.02	0.95	-0.01	0.00	0	FFS	32	FFS_32	2014-07-22
1724	2014	7	23	27.13	1.04	0.10	0.00	1	FFS	32	FFS_32	2014-07-23
1725	2014	7	24	27.05	0.94	0.03	0.00	1	FFS	32	FFS_32	2014-07-24
1726	2014	7	25	27.01	0.88	-0.01	0.00	0	FFS	32	FFS_32	2014-07-25
1727	2014	7	26	26.98	0.83	-0.04	0.00	0	FFS	32	FFS_32	2014-07-26
1728	2014	7	27	27.10	0.92	0.08	0.00	1	FFS	32	FFS_32	2014-07-27
1729	2014	7	28	27.24	1.04	0.22	0.00	1	FFS	32	FFS_32	2014-07-28
1730	2014	7	29	27.36	1.14	0.34	0.00	1	FFS	32	FFS_32	2014-07-29
1731	2014	7	30	27.40	1.15	0.37	0.00	1	FFS	32	FFS_32	2014-07-30
1732	2014	7	31	27.88	1.61	0.86	0.00	1	FFS	32	FFS_32	2014-07-31
1733	2014	8	1	27.84	1.55	0.82	0.00	1	FFS	32	FFS_32	2014-08-01
1734	2014	8	2	27.82	1.51	0.80	0.00	1	FFS	32	FFS_32	2014-08-02
1735	2014	8	3	27.89	1.56	0.87	0.00	1	FFS	32	FFS_32	2014-08-03
1736	2014	8	4	27.92	1.56	0.90	0.00	1	FFS	32	FFS_32	2014-08-04
1737	2014	8	5	28.21	1.82	1.18	0.17	2	FFS	32	FFS_32	2014-08-05
1738	2014	8	6	27.81	1.41	0.78	0.17	1	FFS	32	FFS_32	2014-08-06
1739	2014	8	7	27.72	1.29	0.70	0.17	1	FFS	32	FFS_32	2014-08-07
1740	2014	8	8	27.80	1.35	0.78	0.17	1	FFS	32	FFS_32	2014-08-08
1741	2014	8	9	27.54	1.07	0.52	0.17	1	FFS	32	FFS_32	2014-08-09
1742	2014	8	10	27.46	0.97	0.44	0.17	1	FFS	32	FFS_32	2014-08-10
1743	2014	8	11	27.39	0.88	0.37	0.17	1	FFS	32	FFS_32	2014-08-11
1744	2014	8	12	27.33	0.79	0.31	0.17	1	FFS	32	FFS_32	2014-08-12
1745	2014	8	13	27.56	1.00	0.53	0.17	1	FFS	32	FFS_32	2014-08-13
1746	2014	8	14	27.53	0.95	0.50	0.17	1	FFS	32	FFS_32	2014-08-14
1747	2014	8	15	27.62	1.01	0.59	0.17	1	FFS	32	FFS_32	2014-08-15
1748	2014	8	16	27.63	1.01	0.60	0.17	1	FFS	32	FFS_32	2014-08-16
1749	2014	8	17	27.53	0.90	0.51	0.17	1	FFS	32	FFS_32	2014-08-17
1750	2014	8	18	27.70	1.05	0.67	0.17	1	FFS	32	FFS_32	2014-08-18
1751	2014	8	19	27.79	1.13	0.76	0.17	1	FFS	32	FFS_32	2014-08-19
1752	2014	8	20	27.68	1.01	0.65	0.17	1	FFS	32	FFS_32	2014-08-20
1753	2014	8	21	27.83	1.15	0.81	0.17	1	FFS	32	FFS_32	2014-08-21
1754	2014	8	22	27.82	1.12	0.80	0.17	1	FFS	32	FFS_32	2014-08-22
1755	2014	8	23	27.85	1.14	0.83	0.17	1	FFS	32	FFS_32	2014-08-23
1756	2014	8	24	27.81	1.08	0.78	0.17	1	FFS	32	FFS_32	2014-08-24
1757	2014	8	25	27.71	0.97	0.69	0.17	1	FFS	32	FFS_32	2014-08-25
1758	2014	8	26	27.86	1.10	0.83	0.17	1	FFS	32	FFS_32	2014-08-26
1759	2014	8	27	27.60	0.83	0.57	0.17	1	FFS	32	FFS_32	2014-08-27
1760	2014	8	28	27.47	0.69	0.45	0.17	1	FFS	32	FFS_32	2014-08-28
1761	2014	8	29	27.68	0.89	0.66	0.17	1	FFS	32	FFS_32	2014-08-29
1762	2014	8	30	27.67	0.86	0.65	0.17	1	FFS	32	FFS_32	2014-08-30
1763	2014	8	31	27.83	1.01	0.81	0.17	1	FFS	32	FFS_32	2014-08-31
1764	2014	9	1	28.08	1.24	1.05	0.32	2	FFS	32	FFS_32	2014-09-01
1765	2014	9	2	28.20	1.35	1.17	0.49	2	FFS	32	FFS_32	2014-09-02
1766	2014	9	3	28.40	1.54	1.37	0.68	2	FFS	32	FFS_32	2014-09-03
1767	2014	9	4	28.38	1.50	1.35	0.88	2	FFS	32	FFS_32	2014-09-04
1768	2014	9	5	28.53	1.64	1.50	1.09	2	FFS	32	FFS_32	2014-09-05
1769	2014	9	6	28.78	1.87	1.75	1.34	2	FFS	32	FFS_32	2014-09-06
1770	2014	9	7	28.51	1.59	1.48	1.55	2	FFS	32	FFS_32	2014-09-07
1771	2014	9	8	28.69	1.76	1.67	1.79	2	FFS	32	FFS_32	2014-09-08
1772	2014	9	9	28.67	1.73	1.65	2.03	2	FFS	32	FFS_32	2014-09-09
1773	2014	9	10	28.64	1.68	1.61	2.26	2	FFS	32	FFS_32	2014-09-10
1774	2014	9	11	28.65	1.67	1.62	2.49	2	FFS	32	FFS_32	2014-09-11
1775	2014	9	12	28.37	1.38	1.34	2.68	2	FFS	32	FFS_32	2014-09-12
1776	2014	9	13	28.68	1.68	1.66	2.92	2	FFS	32	FFS_32	2014-09-13
1777	2014	9	14	28.64	1.63	1.61	3.15	2	FFS	32	FFS_32	2014-09-14
1778	2014	9	15	28.60	1.58	1.58	3.37	2	FFS	32	FFS_32	2014-09-15
1779	2014	9	16	28.71	1.69	1.68	3.61	2	FFS	32	FFS_32	2014-09-16
1780	2014	9	17	28.45	1.45	1.43	3.82	2	FFS	32	FFS_32	2014-09-17
1781	2014	9	18	28.40	1.40	1.37	4.01	3	FFS	32	FFS_32	2014-09-18
1782	2014	9	19	28.43	1.44	1.40	4.21	3	FFS	32	FFS_32	2014-09-19
1783	2014	9	20	28.74	1.76	1.71	4.46	3	FFS	32	FFS_32	2014-09-20
1784	2014	9	21	28.69	1.73	1.67	4.69	3	FFS	32	FFS_32	2014-09-21
1785	2014	9	22	28.73	1.77	1.70	4.94	3	FFS	32	FFS_32	2014-09-22
1786	2014	9	23	28.64	1.69	1.61	5.17	3	FFS	32	FFS_32	2014-09-23
1787	2014	9	24	28.48	1.54	1.45	5.37	3	FFS	32	FFS_32	2014-09-24
1788	2014	9	25	28.55	1.63	1.52	5.59	3	FFS	32	FFS_32	2014-09-25
1789	2014	9	26	28.39	1.48	1.36	5.79	3	FFS	32	FFS_32	2014-09-26
1790	2014	9	27	28.38	1.48	1.36	5.98	3	FFS	32	FFS_32	2014-09-27
1791	2014	9	28	28.27	1.38	1.24	6.16	3	FFS	32	FFS_32	2014-09-28
1792	2014	9	29	28.43	1.55	1.40	6.36	3	FFS	32	FFS_32	2014-09-29
1793	2014	9	30	28.58	1.72	1.56	6.58	3	FFS	32	FFS_32	2014-09-30
1794	2014	10	1	28.58	1.72	1.55	6.80	3	FFS	32	FFS_32	2014-10-01
1795	2014	10	2	28.94	2.09	1.91	7.07	3	FFS	32	FFS_32	2014-10-02
1796	2014	10	3	28.94	2.10	1.92	7.35	3	FFS	32	FFS_32	2014-10-03
1797	2014	10	4	29.14	2.31	2.11	7.65	3	FFS	32	FFS_32	2014-10-04
1798	2014	10	5	28.80	1.98	1.77	7.90	3	FFS	32	FFS_32	2014-10-05
1799	2014	10	6	28.81	2.01	1.79	8.16	4	FFS	32	FFS_32	2014-10-06
1800	2014	10	7	28.72	1.93	1.69	8.40	4	FFS	32	FFS_32	2014-10-07
1801	2014	10	8	28.80	2.01	1.77	8.65	4	FFS	32	FFS_32	2014-10-08
1802	2014	10	9	28.77	2.00	1.74	8.90	4	FFS	32	FFS_32	2014-10-09
1803	2014	10	10	29.13	2.37	2.10	9.20	4	FFS	32	FFS_32	2014-10-10
1804	2014	10	11	29.06	2.30	2.03	9.49	4	FFS	32	FFS_32	2014-10-11
1805	2014	10	12	28.78	2.04	1.75	9.74	4	FFS	32	FFS_32	2014-10-12
1806	2014	10	13	28.42	1.69	1.39	9.94	4	FFS	32	FFS_32	2014-10-13
1807	2014	10	14	28.19	1.47	1.17	10.11	4	FFS	32	FFS_32	2014-10-14
1808	2014	10	15	28.30	1.59	1.27	10.29	4	FFS	32	FFS_32	2014-10-15
1809	2014	10	16	28.30	1.63	1.27	10.47	4	FFS	32	FFS_32	2014-10-16
1810	2014	10	17	28.33	1.70	1.30	10.66	4	FFS	32	FFS_32	2014-10-17
1811	2014	10	18	28.30	1.71	1.27	10.84	4	FFS	32	FFS_32	2014-10-18
1812	2014	10	19	28.14	1.60	1.11	11.00	4	FFS	32	FFS_32	2014-10-19
1813	2014	10	20	28.00	1.50	0.97	11.00	1	FFS	32	FFS_32	2014-10-20
1814	2014	10	21	28.05	1.59	1.02	11.15	4	FFS	32	FFS_32	2014-10-21
1815	2014	10	22	27.77	1.35	0.74	11.15	1	FFS	32	FFS_32	2014-10-22
1816	2014	10	23	27.66	1.28	0.63	11.15	1	FFS	32	FFS_32	2014-10-23
1817	2014	10	24	27.69	1.35	0.66	11.15	1	FFS	32	FFS_32	2014-10-24
1818	2014	10	25	27.61	1.32	0.58	11.15	1	FFS	32	FFS_32	2014-10-25
1819	2014	10	26	27.84	1.58	0.81	11.15	1	FFS	32	FFS_32	2014-10-26
1820	2014	10	27	27.88	1.67	0.85	11.15	1	FFS	32	FFS_32	2014-10-27
1821	2014	10	28	27.81	1.64	0.78	10.98	1	FFS	32	FFS_32	2014-10-28
1822	2014	10	29	27.56	1.44	0.54	10.98	1	FFS	32	FFS_32	2014-10-29
1823	2014	10	30	27.36	1.27	0.33	10.98	1	FFS	32	FFS_32	2014-10-30
1824	2014	10	31	27.08	1.04	0.05	10.98	1	FFS	32	FFS_32	2014-10-31
1825	2014	11	1	27.12	1.12	0.09	10.98	1	FFS	32	FFS_32	2014-11-01
1826	2014	11	2	27.02	1.06	-0.01	10.98	0	FFS	32	FFS_32	2014-11-02
1827	2014	11	3	26.98	1.06	-0.05	10.98	0	FFS	32	FFS_32	2014-11-03
1828	2014	11	4	27.43	1.55	0.40	10.98	1	FFS	32	FFS_32	2014-11-04
1829	2014	11	5	27.37	1.54	0.34	10.98	1	FFS	32	FFS_32	2014-11-05
1830	2014	11	6	26.75	0.96	-0.27	10.98	0	FFS	32	FFS_32	2014-11-06
1831	2014	11	7	26.85	1.10	-0.17	10.98	0	FFS	32	FFS_32	2014-11-07
1832	2014	11	8	26.69	0.98	-0.34	10.98	0	FFS	32	FFS_32	2014-11-08
1833	2014	11	9	26.49	0.82	-0.53	10.98	0	FFS	32	FFS_32	2014-11-09
1834	2014	11	10	26.39	0.76	-0.64	10.98	0	FFS	32	FFS_32	2014-11-10
1835	2014	11	11	26.69	1.11	-0.33	10.98	0	FFS	32	FFS_32	2014-11-11
1836	2014	11	12	26.71	1.17	-0.31	10.98	0	FFS	32	FFS_32	2014-11-12
1837	2014	11	13	26.63	1.13	-0.39	10.98	0	FFS	32	FFS_32	2014-11-13
1838	2014	11	14	26.60	1.14	-0.43	10.98	0	FFS	32	FFS_32	2014-11-14
1839	2014	11	15	26.44	1.03	-0.58	10.98	0	FFS	32	FFS_32	2014-11-15
1840	2014	11	16	26.43	1.06	-0.60	10.98	0	FFS	32	FFS_32	2014-11-16
1841	2014	11	17	26.58	1.25	-0.45	10.98	0	FFS	32	FFS_32	2014-11-17
1842	2014	11	18	26.36	1.07	-0.67	10.98	0	FFS	32	FFS_32	2014-11-18
1843	2014	11	19	26.52	1.27	-0.51	10.98	0	FFS	32	FFS_32	2014-11-19
1844	2014	11	20	26.55	1.35	-0.47	10.98	0	FFS	32	FFS_32	2014-11-20
1845	2014	11	21	26.61	1.44	-0.42	10.98	0	FFS	32	FFS_32	2014-11-21
1846	2014	11	22	26.61	1.49	-0.41	10.98	0	FFS	32	FFS_32	2014-11-22
1847	2014	11	23	26.74	1.66	-0.29	10.98	0	FFS	32	FFS_32	2014-11-23
1848	2014	11	24	26.72	1.68	-0.31	10.83	0	FFS	32	FFS_32	2014-11-24
1849	2014	11	25	26.26	1.27	-0.76	10.66	0	FFS	32	FFS_32	2014-11-25
1850	2014	11	26	26.08	1.13	-0.94	10.46	0	FFS	32	FFS_32	2014-11-26
1851	2014	11	27	26.08	1.17	-0.95	10.27	0	FFS	32	FFS_32	2014-11-27
1852	2014	11	28	25.88	1.01	-1.15	10.06	0	FFS	32	FFS_32	2014-11-28
1853	2014	11	29	25.40	0.57	-1.63	9.81	0	FFS	32	FFS_32	2014-11-29
1854	2014	11	30	25.32	0.54	-1.70	9.59	0	FFS	32	FFS_32	2014-11-30
1855	2014	12	1	25.25	0.52	-1.77	9.36	0	FFS	32	FFS_32	2014-12-01
1856	2014	12	2	25.45	0.75	-1.58	9.12	0	FFS	32	FFS_32	2014-12-02
1857	2014	12	3	25.54	0.89	-1.49	8.89	0	FFS	32	FFS_32	2014-12-03
1858	2014	12	4	25.68	1.07	-1.35	8.66	0	FFS	32	FFS_32	2014-12-04
1859	2014	12	5	25.63	1.06	-1.40	8.47	0	FFS	32	FFS_32	2014-12-05
1860	2014	12	6	25.12	0.59	-1.91	8.23	0	FFS	32	FFS_32	2014-12-06
1861	2014	12	7	25.07	0.59	-1.95	8.00	0	FFS	32	FFS_32	2014-12-07
1862	2014	12	8	25.11	0.67	-1.92	7.77	0	FFS	32	FFS_32	2014-12-08
1863	2014	12	9	25.33	0.93	-1.69	7.53	0	FFS	32	FFS_32	2014-12-09
1864	2014	12	10	25.21	0.86	-1.81	7.33	0	FFS	32	FFS_32	2014-12-10
1865	2014	12	11	25.17	0.85	-1.86	7.13	0	FFS	32	FFS_32	2014-12-11
1866	2014	12	12	25.14	0.87	-1.89	6.93	0	FFS	32	FFS_32	2014-12-12
1867	2014	12	13	25.17	0.94	-1.85	6.69	0	FFS	32	FFS_32	2014-12-13
1868	2014	12	14	25.27	1.08	-1.76	6.45	0	FFS	32	FFS_32	2014-12-14
1869	2014	12	15	25.33	1.18	-1.70	6.21	0	FFS	32	FFS_32	2014-12-15
1870	2014	12	16	25.18	1.07	-1.85	5.98	0	FFS	32	FFS_32	2014-12-16
1871	2014	12	17	24.83	0.75	-2.20	5.77	0	FFS	32	FFS_32	2014-12-17
1872	2014	12	18	25.09	1.05	-1.93	5.55	0	FFS	32	FFS_32	2014-12-18
1873	2014	12	19	24.98	0.97	-2.05	5.36	0	FFS	32	FFS_32	2014-12-19
1874	2014	12	20	25.05	1.08	-1.98	5.17	0	FFS	32	FFS_32	2014-12-20
1875	2014	12	21	24.87	0.93	-2.16	4.99	0	FFS	32	FFS_32	2014-12-21
1876	2014	12	22	24.45	0.55	-2.58	4.79	0	FFS	32	FFS_32	2014-12-22
1877	2014	12	23	24.61	0.74	-2.42	4.57	0	FFS	32	FFS_32	2014-12-23
1878	2014	12	24	24.53	0.70	-2.49	4.34	0	FFS	32	FFS_32	2014-12-24
1879	2014	12	25	24.39	0.59	-2.63	4.07	0	FFS	32	FFS_32	2014-12-25
1880	2014	12	26	24.12	0.35	-2.91	3.80	0	FFS	32	FFS_32	2014-12-26
1881	2014	12	27	23.75	0.01	-3.28	3.50	0	FFS	32	FFS_32	2014-12-27
1882	2014	12	28	23.95	0.25	-3.08	3.24	0	FFS	32	FFS_32	2014-12-28
1883	2014	12	29	23.79	0.12	-3.24	2.99	0	FFS	32	FFS_32	2014-12-29
1884	2014	12	30	23.83	0.20	-3.20	2.75	0	FFS	32	FFS_32	2014-12-30
1885	2014	12	31	23.88	0.28	-3.15	2.49	0	FFS	32	FFS_32	2014-12-31
1886	2015	1	1	22.83	-0.73	-4.19	2.24	0	FFS	32	FFS_32	2015-01-01
1887	2015	1	2	23.72	0.19	-3.31	1.94	0	FFS	32	FFS_32	2015-01-02
1888	2015	1	3	23.68	0.18	-3.35	1.65	0	FFS	32	FFS_32	2015-01-03
1889	2015	1	4	23.40	-0.07	-3.63	1.40	0	FFS	32	FFS_32	2015-01-04
1890	2015	1	5	23.72	0.29	-3.31	1.20	0	FFS	32	FFS_32	2015-01-05
1891	2015	1	6	23.13	-0.26	-3.89	1.04	0	FFS	32	FFS_32	2015-01-06
1892	2015	1	7	23.36	0.00	-3.66	0.86	0	FFS	32	FFS_32	2015-01-07
1893	2015	1	8	23.68	0.35	-3.35	0.67	0	FFS	32	FFS_32	2015-01-08
1894	2015	1	9	23.53	0.24	-3.49	0.49	0	FFS	32	FFS_32	2015-01-09
1895	2015	1	10	24.02	0.76	-3.01	0.31	0	FFS	32	FFS_32	2015-01-10
1896	2015	1	11	24.16	0.94	-2.86	0.15	0	FFS	32	FFS_32	2015-01-11
1897	2015	1	12	23.95	0.75	-3.08	0.15	0	FFS	32	FFS_32	2015-01-12
1898	2015	1	13	24.08	0.92	-2.94	0.00	0	FFS	32	FFS_32	2015-01-13
1899	2015	1	14	24.28	1.16	-2.75	0.00	0	FFS	32	FFS_32	2015-01-14
1900	2015	1	15	23.89	0.80	-3.14	0.00	0	FFS	32	FFS_32	2015-01-15
1901	2015	1	16	24.09	1.01	-2.93	0.00	0	FFS	32	FFS_32	2015-01-16
1902	2015	1	17	24.02	0.95	-3.00	0.00	0	FFS	32	FFS_32	2015-01-17
1903	2015	1	18	24.18	1.12	-2.85	0.00	0	FFS	32	FFS_32	2015-01-18
1904	2015	1	19	24.32	1.27	-2.71	0.00	0	FFS	32	FFS_32	2015-01-19
1905	2015	1	20	24.28	1.25	-2.74	0.00	0	FFS	32	FFS_32	2015-01-20
1906	2015	1	21	24.16	1.13	-2.86	0.00	0	FFS	32	FFS_32	2015-01-21
1907	2015	1	22	23.80	0.79	-3.22	0.00	0	FFS	32	FFS_32	2015-01-22
1908	2015	1	23	23.82	0.81	-3.21	0.00	0	FFS	32	FFS_32	2015-01-23
1909	2015	1	24	23.41	0.41	-3.62	0.00	0	FFS	32	FFS_32	2015-01-24
1910	2015	1	25	23.46	0.47	-3.57	0.00	0	FFS	32	FFS_32	2015-01-25
1911	2015	1	26	23.16	0.18	-3.87	0.00	0	FFS	32	FFS_32	2015-01-26
1912	2015	1	27	23.44	0.48	-3.58	0.00	0	FFS	32	FFS_32	2015-01-27
1913	2015	1	28	23.79	0.83	-3.24	0.00	0	FFS	32	FFS_32	2015-01-28
1914	2015	1	29	23.61	0.67	-3.41	0.00	0	FFS	32	FFS_32	2015-01-29
1915	2015	1	30	23.58	0.65	-3.45	0.00	0	FFS	32	FFS_32	2015-01-30
1916	2015	1	31	23.74	0.81	-3.29	0.00	0	FFS	32	FFS_32	2015-01-31
1917	2015	2	1	23.64	0.73	-3.38	0.00	0	FFS	32	FFS_32	2015-02-01
1918	2015	2	2	22.80	-0.10	-4.22	0.00	0	FFS	32	FFS_32	2015-02-02
1919	2015	2	3	23.56	0.66	-3.47	0.00	0	FFS	32	FFS_32	2015-02-03
1920	2015	2	4	22.99	0.10	-4.04	0.00	0	FFS	32	FFS_32	2015-02-04
1921	2015	2	5	22.96	0.09	-4.07	0.00	0	FFS	32	FFS_32	2015-02-05
1922	2015	2	6	22.92	0.05	-4.11	0.00	0	FFS	32	FFS_32	2015-02-06
1923	2015	2	7	22.76	-0.10	-4.27	0.00	0	FFS	32	FFS_32	2015-02-07
1924	2015	2	8	23.17	0.33	-3.86	0.00	0	FFS	32	FFS_32	2015-02-08
1925	2015	2	9	23.23	0.39	-3.80	0.00	0	FFS	32	FFS_32	2015-02-09
1926	2015	2	10	22.57	-0.25	-4.45	0.00	0	FFS	32	FFS_32	2015-02-10
1927	2015	2	11	22.49	-0.33	-4.54	0.00	0	FFS	32	FFS_32	2015-02-11
1928	2015	2	12	22.51	-0.29	-4.51	0.00	0	FFS	32	FFS_32	2015-02-12
1929	2015	2	13	22.54	-0.25	-4.49	0.00	0	FFS	32	FFS_32	2015-02-13
1930	2015	2	14	22.61	-0.17	-4.42	0.00	0	FFS	32	FFS_32	2015-02-14
1931	2015	2	15	22.43	-0.35	-4.60	0.00	0	FFS	32	FFS_32	2015-02-15
1932	2015	2	16	22.88	0.10	-4.15	0.00	0	FFS	32	FFS_32	2015-02-16
1933	2015	2	17	23.06	0.27	-3.97	0.00	0	FFS	32	FFS_32	2015-02-17
1934	2015	2	18	23.21	0.43	-3.81	0.00	0	FFS	32	FFS_32	2015-02-18
1935	2015	2	19	22.96	0.17	-4.07	0.00	0	FFS	32	FFS_32	2015-02-19
1936	2015	2	20	22.62	-0.18	-4.41	0.00	0	FFS	32	FFS_32	2015-02-20
1937	2015	2	21	22.67	-0.13	-4.36	0.00	0	FFS	32	FFS_32	2015-02-21
1938	2015	2	22	22.52	-0.28	-4.51	0.00	0	FFS	32	FFS_32	2015-02-22
1939	2015	2	23	23.38	0.57	-3.64	0.00	0	FFS	32	FFS_32	2015-02-23
1940	2015	2	24	23.14	0.33	-3.89	0.00	0	FFS	32	FFS_32	2015-02-24
1941	2015	2	25	22.94	0.12	-4.09	0.00	0	FFS	32	FFS_32	2015-02-25
1942	2015	2	26	22.65	-0.17	-4.37	0.00	0	FFS	32	FFS_32	2015-02-26
1943	2015	2	27	22.58	-0.25	-4.45	0.00	0	FFS	32	FFS_32	2015-02-27
1944	2015	2	28	22.31	-0.52	-4.71	0.00	0	FFS	32	FFS_32	2015-02-28
1945	2015	3	1	22.29	-0.54	-4.74	0.00	0	FFS	32	FFS_32	2015-03-01
1946	2015	3	2	22.56	-0.28	-4.47	0.00	0	FFS	32	FFS_32	2015-03-02
1947	2015	3	3	22.05	-0.79	-4.98	0.00	0	FFS	32	FFS_32	2015-03-03
1948	2015	3	4	21.84	-1.01	-5.19	0.00	0	FFS	32	FFS_32	2015-03-04
1949	2015	3	5	21.72	-1.13	-5.30	0.00	0	FFS	32	FFS_32	2015-03-05
1950	2015	3	6	21.79	-1.07	-5.24	0.00	0	FFS	32	FFS_32	2015-03-06
1951	2015	3	7	21.95	-0.91	-5.07	0.00	0	FFS	32	FFS_32	2015-03-07
1952	2015	3	8	22.15	-0.72	-4.88	0.00	0	FFS	32	FFS_32	2015-03-08
1953	2015	3	9	21.64	-1.23	-5.39	0.00	0	FFS	32	FFS_32	2015-03-09
1954	2015	3	10	21.95	-0.92	-5.07	0.00	0	FFS	32	FFS_32	2015-03-10
1955	2015	3	11	22.43	-0.45	-4.60	0.00	0	FFS	32	FFS_32	2015-03-11
1956	2015	3	12	21.94	-0.95	-5.09	0.00	0	FFS	32	FFS_32	2015-03-12
1957	2015	3	13	21.58	-1.31	-5.45	0.00	0	FFS	32	FFS_32	2015-03-13
1958	2015	3	14	21.64	-1.25	-5.39	0.00	0	FFS	32	FFS_32	2015-03-14
1959	2015	3	15	21.53	-1.37	-5.50	0.00	0	FFS	32	FFS_32	2015-03-15
1960	2015	3	16	21.83	-1.08	-5.19	0.00	0	FFS	32	FFS_32	2015-03-16
1961	2015	3	17	22.13	-0.80	-4.90	0.00	0	FFS	32	FFS_32	2015-03-17
1962	2015	3	18	21.92	-1.02	-5.10	0.00	0	FFS	32	FFS_32	2015-03-18
1963	2015	3	19	21.81	-1.15	-5.22	0.00	0	FFS	32	FFS_32	2015-03-19
1964	2015	3	20	21.56	-1.41	-5.47	0.00	0	FFS	32	FFS_32	2015-03-20
1965	2015	3	21	21.60	-1.39	-5.43	0.00	0	FFS	32	FFS_32	2015-03-21
1966	2015	3	22	21.76	-1.24	-5.27	0.00	0	FFS	32	FFS_32	2015-03-22
1967	2015	3	23	21.79	-1.22	-5.24	0.00	0	FFS	32	FFS_32	2015-03-23
1968	2015	3	24	22.52	-0.51	-4.51	0.00	0	FFS	32	FFS_32	2015-03-24
1969	2015	3	25	22.21	-0.83	-4.82	0.00	0	FFS	32	FFS_32	2015-03-25
1970	2015	3	26	22.14	-0.92	-4.88	0.00	0	FFS	32	FFS_32	2015-03-26
1971	2015	3	27	22.04	-1.03	-4.99	0.00	0	FFS	32	FFS_32	2015-03-27
1972	2015	3	28	22.53	-0.56	-4.50	0.00	0	FFS	32	FFS_32	2015-03-28
1973	2015	3	29	22.30	-0.81	-4.73	0.00	0	FFS	32	FFS_32	2015-03-29
1974	2015	3	30	22.66	-0.46	-4.36	0.00	0	FFS	32	FFS_32	2015-03-30
1975	2015	3	31	22.45	-0.68	-4.57	0.00	0	FFS	32	FFS_32	2015-03-31
1976	2015	4	1	22.42	-0.73	-4.61	0.00	0	FFS	32	FFS_32	2015-04-01
1977	2015	4	2	22.58	-0.58	-4.44	0.00	0	FFS	32	FFS_32	2015-04-02
1978	2015	4	3	22.87	-0.31	-4.16	0.00	0	FFS	32	FFS_32	2015-04-03
1979	2015	4	4	23.52	0.33	-3.50	0.00	0	FFS	32	FFS_32	2015-04-04
1980	2015	4	5	22.74	-0.46	-4.29	0.00	0	FFS	32	FFS_32	2015-04-05
1981	2015	4	6	23.15	-0.07	-3.88	0.00	0	FFS	32	FFS_32	2015-04-06
1982	2015	4	7	23.87	0.63	-3.16	0.00	0	FFS	32	FFS_32	2015-04-07
1983	2015	4	8	23.57	0.32	-3.46	0.00	0	FFS	32	FFS_32	2015-04-08
1984	2015	4	9	23.44	0.17	-3.59	0.00	0	FFS	32	FFS_32	2015-04-09
1985	2015	4	10	23.78	0.50	-3.24	0.00	0	FFS	32	FFS_32	2015-04-10
1986	2015	4	11	23.73	0.43	-3.30	0.00	0	FFS	32	FFS_32	2015-04-11
1987	2015	4	12	23.67	0.36	-3.36	0.00	0	FFS	32	FFS_32	2015-04-12
1988	2015	4	13	23.51	0.18	-3.52	0.00	0	FFS	32	FFS_32	2015-04-13
1989	2015	4	14	23.72	0.38	-3.30	0.00	0	FFS	32	FFS_32	2015-04-14
1990	2015	4	15	23.79	0.44	-3.23	0.00	0	FFS	32	FFS_32	2015-04-15
1991	2015	4	16	23.79	0.42	-3.24	0.00	0	FFS	32	FFS_32	2015-04-16
1992	2015	4	17	23.66	0.26	-3.37	0.00	0	FFS	32	FFS_32	2015-04-17
1993	2015	4	18	23.99	0.58	-3.04	0.00	0	FFS	32	FFS_32	2015-04-18
1994	2015	4	19	24.00	0.57	-3.02	0.00	0	FFS	32	FFS_32	2015-04-19
1995	2015	4	20	23.91	0.45	-3.12	0.00	0	FFS	32	FFS_32	2015-04-20
1996	2015	4	21	23.67	0.20	-3.36	0.00	0	FFS	32	FFS_32	2015-04-21
1997	2015	4	22	24.29	0.80	-2.73	0.00	0	FFS	32	FFS_32	2015-04-22
1998	2015	4	23	24.49	0.98	-2.53	0.00	0	FFS	32	FFS_32	2015-04-23
1999	2015	4	24	23.34	-0.19	-3.69	0.00	0	FFS	32	FFS_32	2015-04-24
[truncated: 96,101 more rows]
