# Supplementary material for: Mass coral bleaching due to unprecedented marine heatwave in Papahānaumokuākea Marine National Monument (Northwestern Hawaiian Islands)
Source: PLoS One. 2017 Sep 27;12(9):e0185121. doi: 10.1371/journal.pone.0185121 (PMC5617177; doi:10.1371/journal.pone.0185121)
Supplement: S2 File — (XLSX) [file pone.0185121.s011.xlsx]

## Sheet: 3D_temporal_data
Date	Virtual Quadrat	SHAPE *	Name	Benthic_type	SHAPE_Length	SHAPE_Area	Z_Min	Z_Max	Z_Mean	SArea	Min_Slope	Max_Slope	Avg_Slope	Surface complexity
2014	1	Polygon	<Null>	<Null>	8.55827	4.57415	2.9684	4.40317	3.7824	18.2723	0.521694	8303.83	1001.04	3.99468
2014	2	Polygon	<Null>	<Null>	8.88382	4.92814	2.68782	3.57337	3.18184	9.55793	0.6331	2921.49	318.45	1.93946
2014	3	Polygon	<Null>	<Null>	8.68002	4.70651	1.97369	2.81332	2.37182	7.54836	0.828893	2572.16	201.52	1.60381
2014	4	Polygon	<Null>	<Null>	7.89672	3.88666	1.28892	2.56139	1.7299	6.80674	1.43469	5206.49	428.119	1.75131
2014	5	Polygon	<Null>	<Null>	7.65991	3.63627	2.36372	4.04196	3.36766	7.68003	1.56286	10000	447.467	2.11206
2014	6	Polygon	<Null>	<Null>	7.50999	3.50396	1.55146	3.75392	2.68814	10.5625	1.7912	10000	1350.34	3.01444
2014	7	Polygon	<Null>	<Null>	7.30354	3.28931	1.93772	3.1081	2.4086	5.53877	0.239167	2860.3	245.826	1.68387
2014	8	Polygon	<Null>	<Null>	6.19309	2.21596	1.66174	3.08963	2.47474	4.2473	1.67643	3484.14	332.127	1.91668
2014	9	Polygon	<Null>	<Null>	4.44777	1.22429	0.906821	1.57359	1.19506	2.03706	3.21985	1925.63	212.224	1.66386
2014	10	Polygon	<Null>	<Null>	3.63769	0.816369	0.741506	1.70778	1.15968	1.29867	1.77108	1364.04	170.05	1.59078
2015	1	Polygon	<Null>	<Null>	8.55819	6.57407	1.19116	3.16218	2.26165	9.37876	0.933962	7012.55	452.156	1.42663
2015	2	Polygon	<Null>	<Null>	8.88368	3.92801	2.92396	3.62448	3.22276	6.63359	0.178299	947.262	105.694	1.68879
2015	3	Polygon	<Null>	<Null>	8.6802	4.70671	2.90892	3.68446	3.20651	6.77255	1.59143	2387.07	173.816	1.43891
2015	4	Polygon	<Null>	<Null>	7.89699	4.88694	2.8651	3.85159	3.25739	6.3815	0.924879	4634.72	372.332	1.30583
2015	5	Polygon	<Null>	<Null>	7.65983	3.6362	1.2864	2.93141	2.26489	6.43701	0.6351	5544.6	321.802	1.77026
2015	6	Polygon	<Null>	<Null>	7.50968	3.90367	2.51542	3.55357	3.12088	6.30122	1.49481	4162.32	208.126	1.61418
2015	7	Polygon	<Null>	<Null>	7.30359	3.28939	1.4738	3.74934	2.80446	5.49636	1.35482	3104.24	272.084	1.67094
2015	8	Polygon	<Null>	<Null>	6.1934	2.21615	3.04346	4.00936	3.53369	3.66227	1.62694	2847.79	313.354	1.65254
2015	9	Polygon	<Null>	<Null>	4.44777	1.2243	2.91784	3.40277	3.19965	1.69899	0.92419	1501.58	148.862	1.38773
2015	10	Polygon	<Null>	<Null>	3.6376	0.816336	2.87286	3.38528	3.15607	1.14546	1.98769	1277.36	157.373	1.40317

## Sheet: 3D_curvature_data
Date	Metric	Virtual Quadrat	COUNT	AREA	MIN	MAX	RANGE	MEAN	STD	SUM	cm value
2014	Combined	1	1	45742	4.5742	-1.02684e+06	728870	1.75571e+06	-0.216989	43064	1.59906
2014	Combined	2	2	49281	4.9281	-80382.1	117806	198188	40.6054	9339.47	3.5506
2014	Combined	3	3	47051	4.7051	-314300	249342	563642	-5.99767	14754.7	1.50968
2014	Combined	4	4	38868	3.8868	-678907	642821	1.32173e+06	-43.4101	30818.8	1.45355
2014	Combined	5	5	36356	3.6356	-568818	555539	1.12436e+06	-34.543	30894.8	2.80794
2014	Combined	6	6	35039	3.5039	-540452	560394	1.10085e+06	70.6522	30043.4	2.23685
2014	Combined	7	7	32906	3.2906	-376735	305185	681920	17.8704	19108.3	0.555209
2014	Combined	8	8	22162	2.2162	-318036	278252	596287	29.1805	23325.5	0.782821
2014	Combined	9	9	12236	1.2236	-103634	152703	256337	75.7906	12303.7	0.397631
2014	Combined	10	10	8161	0.8161	-122665	103674	226340	-21.3166	12109	0.430536
2015	Combined	1	1	45736	4.5736	-633787	965268	1.59906e+06	60.8187	44769.4	1.15571
2015	Combined	2	2	49281	4.9281	-1.84429e+06	1706313	3.5506e+06	50.717	73725.2	0.198188
2015	Combined	3	3	47075	4.7075	-704061	805621	1.50968e+06	-17.9573	27177.2	0.563642
2015	Combined	4	4	38866	3.8866	-783225	670323	1.45355e+06	-1.599	35340.2	1.12173
2015	Combined	5	5	36363	3.6363	-1.75425e+06	1.05369e+06	2.80794e+06	51.6472	96981.2	1.12436
2015	Combined	6	6	35031	3.5031	-851627	1.38522e+06	2.23685e+06	2.60156	50648.8	1.10085
2015	Combined	7	7	32895	3.2895	-273002	282208	555209	-62.6812	17600.4	0.68192
2015	Combined	8	8	22162	2.2162	-422662	360160	782821	117.432	27061.7	0.596287
2015	Combined	9	9	12239	1.2239	-135558	262074	397631	59.5381	10163.7	0.256337
2015	Combined	10	10	8163	0.8163	-246420	184116	430536	159.476	19625.3	0.22634
2014	Planform	1	1	45742	4.5742	-643104	543469	1.18657e+06	-83.1781	16487.6	1.03092
2014	Planform	2	2	49281	4.9281	-40165	75103.7	115269	266.328	4293.12	2.25842
2014	Planform	3	3	47051	4.7051	-127539	103762	231301	23.2236	5558.31	0.820636
2014	Planform	4	4	38868	3.8868	-365680	380986	746666	48.648	11046.7	0.809823
2014	Planform	5	5	36356	3.6356	-228383	337547	565929	-11.664	10193.6	1.62854
2014	Planform	6	6	35039	3.5039	-273160	228823	501983	223.952	11048.9	1.11254
2014	Planform	7	7	32906	3.2906	-188925	175911	364836	-42.6595	6710.16	0.30433
2014	Planform	8	8	22162	2.2162	-200810	146775	347585	49.3324	8371.79	0.426516
2014	Planform	9	9	12236	1.2236	-58834.4	65580.7	124415	89.3722	4183.72	0.154688
2014	Planform	10	10	8161	0.8161	-52202.2	31319	83521.2	40.315	3905.93	0.220276
2015	Planform	1	1	45736	4.5736	-424844	606075	1.03092e+06	1028.15	23777.3	0.886573
2015	Planform	2	2	49281	4.9281	-1.11291e+06	1.14552e+06	2.25842e+06	-749.256	35695.6	0.115269
2015	Planform	3	3	47075	4.7075	-397726	422910	820636	-94.7463	12560.8	0.231301
2015	Planform	4	4	38866	3.8866	-409021	400802	809823	201.519	16349.9	0.546666
2015	Planform	5	5	36363	3.6363	-1.06209e+06	566447	1.62854e+06	-530.02	51294.8	0.565929
2015	Planform	6	6	35031	3.5031	-518365	594172	1112537	-543.905	25871.8	0.501983
2015	Planform	7	7	32895	3.2895	-141358	162971	304330	51.379	8704.83	0.364836
2015	Planform	8	8	22162	2.2162	-261334	165182	426516	155.788	11422.2	0.347585
2015	Planform	9	9	12239	1.2239	-38572.6	116115	154688	108.83	4709.91	0.124415
2015	Planform	10	10	8163	0.8163	-116032	104244	220276	-6.26784	8284.09	0.0835212
2014	Profile	1	1	45742	4.5742	-476638	644777	1.12141e+06	-82.9611	34356.6	0.814267
2014	Profile	2	2	49281	4.9281	-74578.5	64047.8	138626	225.722	6657.84	2.40253
2014	Profile	3	3	47051	4.7051	-177885	216047	393932	29.2212	11451.3	0.852427
2014	Profile	4	4	38868	3.8868	-360519	342504	703022	92.0581	24278.4	0.810034
2014	Profile	5	5	36356	3.6356	-405478	416347	821826	22.879	25127.4	1.46912
2014	Profile	6	6	35039	3.5039	-346464	401577	748041	153.3	23345.8	1.24573
2014	Profile	7	7	32906	3.2906	-216038	214130	430168	-60.5299	15241.8	0.331001
2014	Profile	8	8	22162	2.2162	-240478	281442	521920	20.1519	18344.3	0.625471
2014	Profile	9	9	12236	1.2236	-139123	86337.8	225461	13.5815	9942.68	0.287423
2014	Profile	10	10	8161	0.8161	-91283.3	75380.6	166664	61.6316	9847.02	0.327533
2015	Profile	1	1	45736	4.5736	-442024	372243	814268	967.328	27904.3	0.421415
2015	Profile	2	2	49281	4.9281	-1.11306e+06	1.28948e+06	2402535	-799.973	49049.5	0.138626
2015	Profile	3	3	47075	4.7075	-408856	443571	852427	-76.7889	18937.6	0.393932
2015	Profile	4	4	38866	3.8866	-387290	422745	810034	203.118	24726.9	0.703022
2015	Profile	5	5	36363	3.6363	-635789	833329	1.46912e+06	-581.667	60720.4	0.421826
2015	Profile	6	6	35031	3.5031	-791049	454684	1.24573e+06	-546.507	33045.2	0.748041
2015	Profile	7	7	32895	3.2895	-173375	157626	331001	114.06	11632.2	0.430168
2015	Profile	8	8	22162	2.2162	-310049	315423	625471	38.3563	19914	0.52192
2015	Profile	9	9	12239	1.2239	-153704	133718	287423	49.2917	6924.4	0.225461
2015	Profile	10	10	8163	0.8163	-167705	159828	327533	-165.743	14203.9	0.166664

## Sheet: Mosaic_data
Date	Virtual Quadrat	Dead coral	Macroalgae	Live coral	Sediment
2014	1	0.125	0.125	0.75	0
2014	2	0.1	0.04	0.86	0
2014	3	0.02	0.06	0.92	0
2014	4	0.06	0.02	0.92	0
2014	5	0.0588235	0.0196078	0.921569	0
2014	6	0.0204082	0.0204082	0.959184	0
2014	7	0	0.02	0.98	0
2014	8	0.04	0	0.96	0
2014	9	0.08	0.38	0.54	0
2014	10	0.0192308	0.0384615	0.942308	0
2015	1	0.520833	0.479167	0	0
2015	2	0.882353	0.117647	0	0
2015	3	0.387755	0	0	0
2015	4	0.529412	0.333333	0	0.137255
2015	5	0.816327	0.183673	0	0
2015	6	0.941176	0.0392157	0	0.0196078
2015	7	0.816327	0.183673	0	0
2015	8	0.846154	0.153846	0	0
2015	9	0.645833	0.333333	0	0.0208333
2015	10	0.596154	0.403846	0	0
